# Supplementary material for: Mechanisms governing codon usage bias and the implications for protein expression in the chloroplast of Chlamydomonas reinhardtii
Source: Plant J. 2022 Oct 19;112(4):919–45. doi: 10.1111/tpj.15970 (PMC9828097; doi:10.1111/tpj.15970)
Supplement: Supplementary file 2 — Data S1. CAI analysis. [file TPJ-112-919-s007.xlsx]

## Sheet: CAI
groups		Rank	Genes	Length(bp)	CAI	mRNA (FPKMs)	log (FPKMs)
PSII		1	psbA	1059	0.775	95266.1	4.97894
PSI		2	rbcL	1428	0.822	58293.3	4.76562
Ribosomal protein		3	psaA	2256	0.764	21772.6	4.33791
RNAP		4	psbD	1059	0.805	12029.3	4.08024
ATP synthase		5	atpA	1527	0.781	11230.2	4.05039
cyt b6/f		6	ycf12	102	0.673	10813.6	4.03397
Rubisco		7	atpB	1476	0.781	9353.56	3.97098
Chlorophyll synthesis		8	petD	483	0.736	8076	3.9072
miscellaneous		9	psbC	1386	0.777	7812.61	3.8928
		10	atpH	249	0.791	7793.24	3.89172
legend expression level		11	petB	648	0.807	7730.57	3.88821
10000<FPKM		12	tufA	1257	0.825	7478.28	3.8738
5000<FPKM<10000		13	psbB	1527	0.77	6781.03	3.8313
2000<FPKM<5000		14	rps12	402	0.675	6333.47	3.80164
1000<FPKM<2000		15	psaB	2208	0.758	6035.85	3.78074
FPKM<1000		16	psbF	135	0.774	5827.91	3.76551
		17	psaC	246	0.685	5484.76	3.73916
		18	rpl36	114	0.601	4933.48	3.69315
		19	atpI	717	0.599	4285.08	3.63196
		20	psbZ	189	0.59	3676.2	3.5654
		21	psbE	249	0.799	3425.55	3.53473
		22	petG	114	0.632	3300.63	3.5186
		23	psbK	141	0.564	3242.22	3.51084
		24	psbL	117	0.644	2938.88	3.46818
		25	rpl20	339	0.534	2904.32	3.46304
		26	atpF	528	0.668	2698.22	3.43108
		27	petA	954	0.75	2688.36	3.42949
		28	rps18	414	0.569	2655.15	3.42409
		29	rps7	507	0.632	2556.4	3.40763
		30	psbJ	129	0.526	2457.31	3.39046
		31	rps2	2733	0.607	2266.46	3.35535
		32	atpE	426	0.716	2241.89	3.35061
		33	psbM	105	0.709	2207.76	3.34395
		34	rpl2	837	0.566	2082.38	3.31856
		35	psbH	267	0.743	2051.31	3.31203
		36	psaJ	126	0.678	2009.48	3.30308
		37	petL	99	0.776	1962.66	3.29285
		38	rpl14	369	0.627	1937.2	3.28717
		39	psbT	96	0.651	1788.66	3.25253
		40	rpl5	540	0.672	1643.05	3.21565
		41	rps4	774	0.554	1591.22	3.20173
		42	rps3	2139	0.634	1546.72	3.18941
		43	rps8	462	0.654	1399.45	3.14596
		44	rpl16	411	0.613	1378.94	3.13955
		45	rps14	303	0.559	1271.69	3.10438
		46	rps11	393	0.571	1261.2	3.10078
		47	rpl23	288	0.685	1254.47	3.09846
		48	ycf3	519	0.471	1202.65	3.08014
		49	cemA	1503	0.39	1065.28	3.02746
		50	rps19	279	0.558	1047.91	3.02032
		51	ycf4	594	0.513	969.542	2.98657
		52	rps9	576	0.506	846.716	2.92774
		53	clpP	1575	0.566	740.992	2.86981
		54	ccsA	1062	0.426	458.421	2.66126
		55	ycf1	5988	0.489	455.519	2.65851
		56	psbN	135	0.501	431.026	2.6345
		57	rpoB1	2469	0.444	428.753	2.63221
		58	rpoC2	9363	0.392	266.982	2.42648
		59	rpoB2	1881	0.422	251.13	2.3999
		60	rpoA	2214	0.463	214.554	2.33154
		61	rpoC1	5799	0.361	184.383	2.26572
		62	chlN	1638	0.398	180.422	2.25629
		63	chlB	2064	0.357	149.927	2.17588
		64	chlL	882	0.493	141.158	2.14971
		65	psbI	114	0.658	117.069	2.06844
		66	ftsH	8916	0.397	89.6048	1.95233

## Sheet: CAI within operons
	Rank	Genes	Length(bp)	CAI	mRNA (FPKMs)	log (FPKMs)		Comments
operon 1	17	psaC	246	0.685	5484.76	3.73916		Higher FPKM or psaC suggest an additional promoter within the operon for psaC
	37	petL	99	0.776	1962.66	3.29285		very short sequence of petL may bias the CAI
operon 2	34	rpl2	837	0.566	2082.38	3.31856		good correlation of CAI value, similar FPKM
	50	rps19	279	0.558	1047.91	3.02032
operon 3	39	psbT	96	0.651	1788.66	3.25253		same as operon 1
	13	psbB	1527	0.77	6781.03	3.8313
operon 4	44	rpl16	411	0.613	1378.94	3.13955		same as operon 2
	45	rps14	303	0.559	1271.69	3.10438
operon 5	28	rps18	414	0.569	2655.15	3.42409		similar to operon 2
	48	ycf3	519	0.471	1202.65	3.08014
operon 6	43	rps8	462	0.654	1399.45	3.14596		rps8 has a high CAI for a medium gene expression, while psaA_exon 1 expression is much higher, suggesting an additional separate promoter for psaA exon 1
	3	psaA_exon1	2256	0.764	10813.6	4.03397
operon 7	30	psbJ	129	0.526	2457.31	3.39046		Pretty close correlation, suggested additional promoter for rps12
	19	atpI	717	0.599	4285.08	3.63196
	36	psaJ	126	0.678	2009.48	3.30308
	14	rps12	402	0.675	6333.47	3.80164
operon 8	3	psaA_exon2	2256	0.764	47736.8	4.67885		Good CAI correlation, although psaA_exon 2 may have a specific promoter
	4	psbD	1059	0.805	12029.3	4.08024
operon 9	5	atpA	1527	0.781	11230.2	4.05039		Correlation except for CemA, whose unfavorable codon usage may decrease the translation of CemA
	65	psbI	114	0.658	117.069	2.06844		However, mRNA FPKM do not correlate (psbI probably contains an artifact of low expression due to sequencing issues) but AtpA and atpH both present higher transcription, which indicates that the operon may possess a basal expression but that both genes have their own promoters
	49	cemA	1503	0.39	1065.28	3.02746
	10	atpH	249	0.791	7793.24	3.89172

## Sheet: number codons per genes
		psbA	rbcL	psaA	psbD	atpA	ycf12	atpB	petD	psbC	atpH	petB	tufA	psbB	rps12	psaB	psbF	psaC	rpl36	atpI	psbZ	psbE	petG	psbK	psbL	rpl20	atpF	petA	rps18	rps7	psbJ	rps2	atpE	psbM	rpl2	psbH	psaJ	petL	rpl14	psbT	rpl5	rps4	rps3	rps8	rpl16	rps14	rps11	rpl23	ycf3
Phe	TTT	2	2	17	5	2	0	5	2	8	0	5	3	16	1	21	0	0	0	9	4	3	0	3	1	4	9	7	4	1	0	26	3	1	3	2	5	1	3	0	5	8	22	2	3	2	4	4	4
	TTC	24	17	33	32	10	0	14	8	22	4	11	7	27	0	35	4	1	0	7	2	3	1	2	2	2	2	5	1	1	2	6	1	1	2	2	1	0	0	5	3	3	8	0	2	1	1	0	0
Ser	TCT	12	5	15	5	13	1	11	2	9	3	1	2	14	3	24	0	1	0	3	1	1	0	0	1	1	4	4	1	1	4	11	3	2	2	4	0	0	2	0	1	4	14	2	2	2	1	0	4
	TCC	0	0	0	0	0	0	0	0	0	0	0	0	0	0	0	0	0	0	0	0	0	0	0	0	0	0	0	1	0	0	0	0	0	0	0	0	0	0	0	0	0	0	0	0	0	0	0	0
	TCA	16	8	13	8	11	1	10	2	12	0	5	8	12	3	12	1	2	1	5	3	1	0	0	0	5	2	3	2	3	0	20	2	0	5	3	2	0	1	1	4	2	22	8	1	1	2	3	3
	TCG	0	0	3	0	0	0	1	0	0	0	0	0	0	0	3	0	0	1	0	0	0	0	0	0	0	0	0	1	0	0	0	0	0	3	0	0	0	1	0	0	2	0	0	0	0	0	0	0
Ser	AGT	0	1	19	3	2	1	3	1	3	1	4	2	7	2	5	0	3	0	2	0	3	0	1	2	1	0	4	3	3	0	11	1	0	3	2	0	1	2	0	4	3	7	3	1	3	4	0	3
	AGC	2	1	5	0	4	0	1	1	1	0	0	1	4	0	6	0	1	0	4	1	0	0	0	0	0	0	0	0	0	0	4	0	0	1	0	0	0	0	0	1	1	2	0	0	1	1	0	0
Tyr	TAT	0	2	6	2	10	0	4	1	4	1	3	4	5	4	5	1	1	0	5	0	2	3	0	1	4	4	3	4	5	2	16	2	0	6	0	2	1	2	1	4	10	18	4	4	2	0	5	13
	TAC	13	17	14	7	12	0	8	4	13	1	7	6	9	0	21	0	2	0	5	0	1	0	1	1	1	1	9	0	0	0	3	1	2	1	1	0	1	0	0	1	1	2	0	0	0	0	1	2
Cys	TGT	3	12	4	4	2	0	2	1	5	0	3	1	3	2	3	0	8	3	0	0	0	1	0	0	1	0	2	0	0	0	5	0	0	2	0	0	0	1	0	0	2	1	3	1	2	2	0	0
	TGC	1	0	0	0	0	0	0	0	0	0	0	0	0	0	0	0	1	0	0	0	0	0	0	0	0	0	0	0	1	0	0	0	0	0	0	0	0	0	0	0	0	0	0	0	0	1	0	0
Trp	TGG	10	8	28	14	0	0	2	3	19	0	6	1	18	0	30	1	1	0	4	2	2	0	1	1	1	0	0	0	1	1	4	2	0	3	2	1	0	0	0	0	0	6	1	3	1	1	0	2
Leu	CTT	8	17	13	9	11	2	11	4	13	3	3	4	4	3	19	1	0	0	9	3	1	0	2	2	1	1	5	2	1	1	12	2	0	2	2	1	3	1	0	1	5	14	2	0	2	0	2	1
	CTC	0	0	0	0	0	0	0	0	0	0	0	0	0	0	0	0	0	0	0	0	0	0	0	0	0	0	0	0	0	0	0	0	0	0	0	0	0	0	0	0	0	0	0	0	0	0	0	0
	CTA	6	5	3	5	5	2	3	1	4	2	1	2	3	0	5	0	1	0	2	1	0	1	0	0	1	0	0	0	0	2	7	0	1	0	0	0	0	0	0	1	4	1	3	0	0	0	0	2
	CTG	0	0	2	0	0	0	1	0	0	0	0	1	0	0	1	0	0	0	0	1	0	0	1	0	0	0	0	0	1	0	3	0	0	0	0	0	0	0	0	0	0	1	0	0	0	0	0	0
Leu	TTA	18	15	60	23	40	5	32	19	27	5	14	21	38	6	57	2	4	0	28	6	6	6	4	5	8	17	23	13	12	4	92	8	4	20	13	3	6	7	4	16	19	57	12	7	11	3	7	14
	TTG	0	0	0	0	0	0	0	0	0	0	0	0	0	0	0	0	0	0	0	0	0	0	0	0	0	0	0	1	0	0	1	0	0	0	0	0	0	0	0	0	1	0	0	0	0	0	0	0
Pro	CCT	4	7	14	6	3	1	11	7	6	3	2	4	8	3	10	1	1	0	4	2	2	1	3	0	0	0	8	3	0	1	7	3	0	7	1	2	0	4	1	2	6	3	1	4	3	0	2	1
	CCC	0	0	0	0	0	0	0	0	0	0	0	0	0	0	0	0	0	0	0	0	0	0	0	0	0	0	0	0	1	0	0	0	0	0	0	0	0	0	0	1	0	0	0	0	0	0	0	0
	CCA	8	14	16	8	18	0	11	9	18	1	7	15	17	4	20	1	3	0	7	0	4	1	1	2	1	1	15	5	9	0	15	2	1	8	4	1	0	2	1	2	7	8	2	4	0	2	3	3
	CCG	2	1	0	0	1	0	2	1	1	0	0	1	0	0	0	0	0	0	1	0	0	0	1	0	0	0	1	1	0	0	2	0	0	2	0	0	0	0	0	1	0	1	0	0	0	2	0	0
His	CAT	1	0	6	1	0	0	0	0	0	0	0	1	1	0	5	0	1	1	0	0	0	0	0	0	2	3	0	0	2	0	5	0	0	5	0	0	0	0	0	2	3	6	2	2	3	2	1	3
	CAC	9	13	36	7	1	0	4	1	13	0	5	11	13	3	36	1	0	0	4	0	1	0	0	0	0	0	1	1	0	0	1	1	0	2	0	0	0	0	0	0	0	1	0	1	1	2	0	0
Gln	CAA	7	8	25	10	25	0	15	2	8	2	6	13	13	5	36	2	2	2	4	1	2	1	1	1	6	12	19	9	4	0	44	6	1	6	1	0	0	0	0	10	10	35	7	5	6	3	5	8
	CAG	0	2	1	2	1	0	1	0	0	0	0	1	1	0	0	0	0	0	1	0	0	0	0	0	0	0	1	1	0	0	2	0	0	1	0	0	0	0	0	0	0	2	0	0	1	0	1	1
Arg	CGT	15	30	21	15	27	1	22	3	18	2	10	19	22	11	16	2	3	3	2	0	5	2	1	1	12	11	5	11	12	1	35	4	0	25	1	1	0	13	1	8	21	36	7	12	7	10	7	4
	CGC	0	0	1	1	1	0	0	0	0	0	0	0	1	0	0	0	1	0	1	0	0	0	0	0	2	0	2	2	2	0	4	0	0	2	0	0	0	0	0	1	1	2	5	1	2	0	0	1
	CGA	0	0	0	0	0	0	0	0	0	0	0	0	1	2	0	0	0	0	1	0	0	0	0	0	0	0	0	1	2	0	0	0	0	1	0	0	0	1	0	0	2	2	0	0	0	0	0	2
	CGG	0	0	0	0	0	0	0	0	0	0	0	0	0	0	0	0	0	0	0	0	0	0	0	0	0	0	0	0	0	0	0	0	0	0	0	0	0	0	0	0	0	0	0	0	0	0	0	1
Arg	AGA	0	1	1	0	0	0	1	0	0	0	0	2	0	0	1	0	1	1	0	0	0	0	0	1	3	0	0	4	0	0	3	0	0	4	0	0	0	0	1	1	4	5	0	3	2	2	0	3
	AGG	0	0	0	0	0	0	0	0	0	0	0	0	0	1	0	0	0	0	0	0	0	0	0	0	0	0	0	0	0	0	0	0	0	0	0	0	0	0	0	0	0	0	0	0	0	0	0	0
Ile	ATT	6	15	45	12	25	1	30	9	20	3	13	23	22	5	33	5	2	1	19	2	6	2	1	1	5	9	14	10	12	1	66	8	4	21	3	4	2	12	4	14	16	48	18	8	3	10	8	10
	ATC	22	6	8	3	7	0	3	3	8	2	2	4	7	1	7	1	1	1	1	1	0	0	2	1	0	2	3	0	0	1	5	3	1	1	2	0	2	1	0	0	1	1	0	0	0	1	1	2
	ATA	0	0	0	0	0	0	1	0	0	0	0	0	0	0	0	0	0	0	0	0	0	0	0	0	0	0	0	0	0	0	1	0	0	0	0	0	0	0	0	0	0	0	0	0	0	0	0	0
Met	ATG	12	13	19	9	10	1	16	5	12	3	11	14	10	2	16	2	4	3	2	1	1	1	1	1	6	2	5	2	6	1	18	4	1	3	3	1	1	4	2	7	6	13	4	6	5	2	1	4
Thr	ACT	12	17	22	10	11	0	16	6	12	1	6	14	11	1	25	1	4	0	6	2	3	1	1	1	2	6	7	3	1	5	24	0	2	5	4	4	1	0	2	4	3	13	5	2	1	0	2	3
	ACC	0	0	0	0	0	0	0	0	0	0	0	0	0	0	0	0	0	0	0	0	0	0	0	0	0	0	0	0	0	0	1	0	0	0	0	0	0	0	0	0	0	0	0	0	0	1	0	0
	ACA	4	12	20	11	15	1	17	2	12	1	11	19	15	10	19	4	2	0	6	1	3	1	1	0	3	4	3	3	4	0	46	6	3	10	3	2	2	3	0	7	8	39	7	8	3	11	4	5
	ACG	0	0	1	1	1	0	0	1	0	0	0	0	1	0	0	0	0	0	1	0	0	1	0	0	0	1	0	0	0	0	3	0	0	0	0	0	0	0	0	0	2	1	1	0	0	0	1	1
Asn	AAT	1	0	5	0	7	2	2	0	5	0	1	3	3	1	5	0	0	1	4	2	2	0	0	2	8	6	5	3	3	1	58	7	1	9	1	0	0	7	0	5	10	43	3	1	1	4	5	11
	AAC	24	14	22	15	10	0	16	6	13	2	1	12	5	2	22	0	0	1	6	1	1	0	0	2	1	9	16	1	7	0	14	2	0	8	2	1	0	2	0	2	4	8	3	0	1	0	0	1
Lys	AAA	0	23	19	3	23	0	24	7	11	1	5	27	15	16	16	2	3	8	6	1	3	0	1	1	11	11	24	22	18	0	128	13	1	19	5	1	2	7	1	18	32	107	14	13	13	17	10	6
	AAG	0	0	2	0	1	0	1	0	0	0	0	1	0	1	2	0	0	0	0	0	0	0	0	0	0	1	1	0	1	0	5	0	0	0	0	0	0	0	0	0	1	2	0	0	0	1	0	0
Val	GTT	5	16	18	12	16	7	20	9	14	5	15	20	17	9	14	2	5	3	10	6	2	2	3	2	2	12	24	4	9	5	26	5	1	8	4	0	2	8	1	4	6	21	4	4	2	4	0	4
	GTC	0	0	0	0	0	0	0	0	0	0	0	0	0	0	0	0	0	0	0	0	0	0	0	0	0	0	0	0	0	0	0	0	0	0	0	0	0	0	0	0	0	0	0	0	0	0	0	0
	GTA	16	19	25	11	20	0	25	5	13	2	11	24	17	6	23	2	2	2	9	7	4	3	4	2	3	5	13	4	9	0	29	5	1	6	3	2	2	4	1	6	12	19	0	5	1	5	8	0
	GTG	0	0	1	0	1	0	0	0	1	0	1	0	1	0	0	0	0	0	0	0	0	0	0	0	0	0	0	0	0	0	4	0	0	3	0	0	0	0	0	2	2	2	1	1	1	0	0	1
Ala	GCT	25	35	53	31	42	2	36	7	25	15	7	24	25	6	54	4	5	2	5	2	5	1	2	2	3	6	14	0	9	2	31	13	3	6	3	1	1	4	1	3	2	22	1	5	2	9	2	13
	GCC	0	1	0	0	0	0	0	0	1	0	0	0	0	0	1	0	0	0	2	1	0	0	0	0	0	1	0	0	2	0	4	1	0	1	0	0	0	0	0	0	0	3	1	1	0	0	0	1
	GCA	7	8	15	8	14	1	6	6	10	2	5	8	15	4	14	1	0	0	8	2	1	2	6	0	4	7	15	3	3	0	23	4	0	10	4	2	0	8	0	5	5	21	3	6	4	4	1	4
	GCG	0	1	2	1	3	0	1	0	1	1	1	0	2	0	1	0	1	0	5	0	0	0	0	0	0	0	1	0	1	0	4	0	0	0	0	0	0	0	0	0	0	4	0	0	0	0	0	1
Asp	GAT	1	7	17	3	11	0	18	4	5	0	5	12	16	2	15	0	3	1	6	0	2	1	0	0	2	3	7	1	7	0	14	3	0	9	1	2	0	7	1	8	5	18	5	3	1	1	5	5
	GAC	6	23	11	8	9	0	7	1	10	0	1	11	11	0	13	0	2	0	1	1	2	0	1	0	0	0	2	0	0	0	1	1	1	0	2	0	0	0	0	0	0	0	1	0	0	0	1	1
Glu	GAA	15	30	18	14	35	1	33	4	22	4	5	34	19	2	14	1	4	0	13	0	4	1	1	1	2	15	18	4	8	0	23	13	1	11	4	1	0	6	1	11	7	23	6	4	4	4	2	15
	GAG	4	0	1	2	2	0	0	1	0	0	1	0	0	0	2	0	0	0	1	0	1	0	0	0	0	0	2	0	0	0	2	1	0	1	0	0	0	0	0	0	0	0	0	0	0	1	0	0
Gly	GGT	30	47	68	31	46	3	39	10	58	12	20	37	58	9	64	1	4	1	17	5	5	3	0	1	2	6	25	5	6	5	31	10	0	26	4	1	4	7	1	13	13	25	12	11	3	8	3	6
	GGC	1	1	2	0	0	0	3	1	3	0	0	1	0	1	2	0	1	0	1	0	0	1	0	0	1	2	1	1	0	0	4	1	0	2	1	0	0	1	0	1	1	1	0	0	2	3	0	1
	GGA	0	1	1	0	0	0	2	1	1	0	0	0	0	1	1	1	0	1	1	0	0	0	0	0	1	0	0	0	0	3	6	0	1	1	1	0	0	1	0	0	2	1	0	2	0	1	0	2
	GGG	0	0	0	0	0	0	0	0	0	0	0	0	1	1	1	0	0	0	0	0	0	0	0	0	0	0	0	0	0	0	0	0	0	2	0	0	0	0	1	0	0	1	0	0	0	0	0	0
[truncated: 23 more columns]

## Sheet: occurence codons in mRNA
	genes	psbA	rbcL	psaA	psbD	atpA	ycf12	atpB	petD	psbC	atpH	petB	tufA	psbB	rps12	psaB	psbF	psaC	rpl36	atpI	psbZ	psbE	petG	psbK	psbL	rpl20	atpF	petA	rps18	rps7	psbJ	rps2	atpE	psbM	rpl2	psbH	psaJ	petL	rpl14	psbT	rpl5	rps4	rps3	rps8	rpl16	rps14	rps11	rpl23	ycf3
	FPKM	196333	58293.3	47736.8	21772.6	12029.3	11230.2	9353.56	8076	7812.61	7793.24	7730.57	7478.28	6781.03	6333.47	6035.85	5827.91	5484.76	4933.48	4285.08	3676.2	3425.55	3300.63	3242.22	2938.88	2904.32	2698.22	2688.36	2655.15	2556.4	2457.31	2266.46	2241.89	2207.76	2082.38	2051.31	2009.48	1962.66	1937.2	1788.66	1643.05	1591.22	1546.72	1399.45	1378.94	1271.69	1261.2	1254.47	1202.65
Phe	TTT	392666	116587	811526	108863	24058.6	0	46767.8	16152	62500.9	0	38652.8	22434.8	108496	6333.47	126753	0	0	0	38565.7	14704.8	10276.7	0	9726.66	2938.88	11617.3	24284	18818.5	10620.6	2556.4	0	58928	6725.67	2207.76	6247.14	4102.62	10047.4	1962.66	5811.6	0	8215.25	12729.8	34027.8	2798.9	4136.82	2543.38	5044.8	5017.88	4810.6
	TTC	4711992	990986	1.57531e+06	696723	120293	0	130950	64608	171877	31173	85036.3	52348	183088	0	211255	23311.6	5484.76	0	29995.6	7352.4	10276.7	3300.63	6484.44	5877.76	5808.64	5396.44	13441.8	2655.15	2556.4	4914.62	13598.8	2241.89	2207.76	4164.76	4102.62	2009.48	0	0	8943.3	4929.15	4773.66	12373.8	0	2757.88	1271.69	1261.2	0	0
Ser	TCT	2355996	291466	716052	108863	156381	11230.2	102889	16152	70313.5	23379.7	7730.57	14956.6	94934.4	19000.4	144860	0	5484.76	0	12855.2	3676.2	3425.55	0	0	2938.88	2904.32	10792.9	10753.4	2655.15	2556.4	9829.24	24931.1	6725.67	4415.52	4164.76	8205.24	0	0	3874.4	0	1643.05	6364.88	21654.1	2798.9	2757.88	2543.38	1261.2	0	4810.6
	TCC	0	0	0	0	0	0	0	0	0	0	0	0	0	0	0	0	0	0	0	0	0	0	0	0	0	0	0	2655.15	0	0	0	0	0	0	0	0	0	0	0	0	0	0	0	0	0	0	0	0
	TCA	3141328	466346	620578	174181	132322	11230.2	93535.6	16152	93751.3	0	38652.8	59826.2	81372.4	19000.4	72430.2	5827.91	10969.5	4933.48	21425.4	11028.6	3425.55	0	0	0	14521.6	5396.44	8065.08	5310.3	7669.2	0	45329.2	4483.78	0	10411.9	6153.93	4018.96	0	1937.2	1788.66	6572.2	3182.44	34027.8	11195.6	1378.94	1271.69	2522.4	3763.41	3607.95
	TCG	0	0	143210	0	0	0	9353.56	0	0	0	0	0	0	0	18107.6	0	0	4933.48	0	0	0	0	0	0	0	0	0	2655.15	0	0	0	0	0	6247.14	0	0	0	1937.2	0	0	3182.44	0	0	0	0	0	0	0
Ser	AGT	0	58293.3	906999	65317.8	24058.6	11230.2	28060.7	8076	23437.8	7793.24	30922.3	14956.6	47467.2	12666.9	30179.2	0	16454.3	0	8570.16	0	10276.7	0	3242.22	5877.76	2904.32	0	10753.4	7965.45	7669.2	0	24931.1	2241.89	0	6247.14	4102.62	0	1962.66	3874.4	0	6572.2	4773.66	10827	4198.35	1378.94	3815.07	5044.8	0	3607.95
	AGC	392666	58293.3	238684	0	48117.2	0	9353.56	8076	7812.61	0	0	7478.28	27124.1	0	36215.1	0	5484.76	0	17140.3	3676.2	0	0	0	0	0	0	0	0	0	0	9065.84	0	0	2082.38	0	0	0	0	0	1643.05	1591.22	3093.44	0	0	1271.69	1261.2	0	0
Tyr	TAT	0	116587	286421	43545.2	120293	0	37414.2	8076	31250.4	7793.24	23191.7	29913.1	33905.2	25333.9	30179.2	5827.91	5484.76	0	21425.4	0	6851.1	9901.89	0	2938.88	11617.3	10792.9	8065.08	10620.6	12782	4914.62	36263.4	4483.78	0	12494.3	0	4018.96	1962.66	3874.4	1788.66	6572.2	15912.2	27841	5597.8	5515.76	2543.38	0	6272.35	15634.5
	TAC	2552329	990986	668315	152408	144352	0	74828.5	32304	101564	7793.24	54114	44869.7	61029.3	0	126753	0	10969.5	0	21425.4	0	3425.55	0	3242.22	2938.88	2904.32	2698.22	24195.2	0	0	0	6799.38	2241.89	4415.52	2082.38	2051.31	0	1962.66	0	0	1643.05	1591.22	3093.44	0	0	0	0	1254.47	2405.3
Cys	TGT	588999	699520	190947	87090.4	24058.6	0	18707.1	8076	39063	0	23191.7	7478.28	20343.1	12666.9	18107.6	0	43878.1	14800.4	0	0	0	3300.63	0	0	2904.32	0	5376.72	0	0	0	11332.3	0	0	4164.76	0	0	0	1937.2	0	0	3182.44	1546.72	4198.35	1378.94	2543.38	2522.4	0	0
	TGC	196333	0	0	0	0	0	0	0	0	0	0	0	0	0	0	0	5484.76	0	0	0	0	0	0	0	0	0	0	0	2556.4	0	0	0	0	0	0	0	0	0	0	0	0	0	0	0	0	1261.2	0	0
Trp	TGG	1963330	466346	1.33663e+06	304816	0	0	18707.1	24228	148440	0	46383.4	7478.28	122059	0	181076	5827.91	5484.76	0	17140.3	7352.4	6851.1	0	3242.22	2938.88	2904.32	0	0	0	2556.4	2457.31	9065.84	4483.78	0	6247.14	4102.62	2009.48	0	0	0	0	0	9280.32	1399.45	4136.82	1271.69	1261.2	0	2405.3
Leu	CTT	1570664	990986	620578	195953	132322	22460.4	102889	32304	101564	23379.7	23191.7	29913.1	27124.1	19000.4	114681	5827.91	0	0	38565.7	11028.6	3425.55	0	6484.44	5877.76	2904.32	2698.22	13441.8	5310.3	2556.4	2457.31	27197.5	4483.78	0	4164.76	4102.62	2009.48	5887.98	1937.2	0	1643.05	7956.1	21654.1	2798.9	0	2543.38	0	2508.94	1202.65
	CTC	0	0	0	0	0	0	0	0	0	0	0	0	0	0	0	0	0	0	0	0	0	0	0	0	0	0	0	0	0	0	0	0	0	0	0	0	0	0	0	0	0	0	0	0	0	0	0	0
	CTA	1177998	291466	143210	108863	60146.5	22460.4	28060.7	8076	31250.4	15586.5	7730.57	14956.6	20343.1	0	30179.2	0	5484.76	0	8570.16	3676.2	0	3300.63	0	0	2904.32	0	0	0	0	4914.62	15865.2	0	2207.76	0	0	0	0	0	0	1643.05	6364.88	1546.72	4198.35	0	0	0	0	2405.3
	CTG	0	0	95473.6	0	0	0	9353.56	0	0	0	0	7478.28	0	0	6035.85	0	0	0	0	3676.2	0	0	3242.22	0	0	0	0	0	2556.4	0	6799.38	0	0	0	0	0	0	0	0	0	0	1546.72	0	0	0	0	0	0
Leu	TTA	3533994	874400	2864208	500770	481172	56151	299314	153444	210940	38966.2	108228	157044	257679	38000.8	344043	11655.8	21939	0	119982	22057.2	20553.3	19803.8	12968.9	14694.4	23234.6	45869.7	61832.3	34517	30676.8	9829.24	208514	17935.1	8831.04	41647.6	26667	6028.44	11776	13560.4	7154.64	26288.8	30233.2	88163	16793.4	9652.58	13988.6	3783.6	8781.29	16837.1
	TTG	0	0	0	0	0	0	0	0	0	0	0	0	0	0	0	0	0	0	0	0	0	0	0	0	0	0	0	2655.15	0	0	2266.46	0	0	0	0	0	0	0	0	0	1591.22	0	0	0	0	0	0	0
Pro	CCT	785332	408053	668315	130636	36087.9	11230.2	102889	56532	46875.7	23379.7	15461.1	29913.1	54248.2	19000.4	60358.5	5827.91	5484.76	0	17140.3	7352.4	6851.1	3300.63	9726.66	0	0	0	21506.9	7965.45	0	2457.31	15865.2	6725.67	0	14576.7	2051.31	4018.96	0	7748.8	1788.66	3286.1	9547.32	4640.16	1399.45	5515.76	3815.07	0	2508.94	1202.65
	CCC	0	0	0	0	0	0	0	0	0	0	0	0	0	0	0	0	0	0	0	0	0	0	0	0	0	0	0	0	2556.4	0	0	0	0	0	0	0	0	0	0	1643.05	0	0	0	0	0	0	0	0
	CCA	1570664	816106	763789	174181	216527	0	102889	72684	140627	7793.24	54114	112174	115278	25333.9	120717	5827.91	16454.3	0	29995.6	0	13702.2	3300.63	3242.22	5877.76	2904.32	2698.22	40325.4	13275.8	23007.6	0	33996.9	4483.78	2207.76	16659	8205.24	2009.48	0	3874.4	1788.66	3286.1	11138.5	12373.8	2798.9	5515.76	0	2522.4	3763.41	3607.95
	CCG	392666	58293.3	0	0	12029.3	0	18707.1	8076	7812.61	0	0	7478.28	0	0	0	0	0	0	4285.08	0	0	0	3242.22	0	0	0	2688.36	2655.15	0	0	4532.92	0	0	4164.76	0	0	0	0	0	1643.05	0	1546.72	0	0	0	2522.4	0	0
His	CAT	196333	0	286421	21772.6	0	0	0	0	0	0	0	7478.28	6781.03	0	30179.2	0	5484.76	4933.48	0	0	0	0	0	0	5808.64	8094.66	0	0	5112.8	0	11332.3	0	0	10411.9	0	0	0	0	0	3286.1	4773.66	9280.32	2798.9	2757.88	3815.07	2522.4	1254.47	3607.95
	CAC	1766997	757813	1.71852e+06	152408	12029.3	0	37414.2	8076	101564	0	38652.8	82261.1	88153.4	19000.4	217291	5827.91	0	0	17140.3	0	3425.55	0	0	0	0	0	2688.36	2655.15	0	0	2266.46	2241.89	0	4164.76	0	0	0	0	0	0	0	1546.72	0	1378.94	1271.69	2522.4	0	0
Gln	CAA	1374331	466346	1193420	217726	300732	0	140303	16152	62500.9	15586.5	46383.4	97217.6	88153.4	31667.4	217291	11655.8	10969.5	9866.96	17140.3	3676.2	6851.1	3300.63	3242.22	2938.88	17425.9	32378.6	51078.8	23896.4	10225.6	0	99724.2	13451.3	2207.76	12494.3	2051.31	0	0	0	0	16430.5	15912.2	54135.2	9796.15	6894.7	7630.14	3783.6	6272.35	9621.2
	CAG	0	116587	47736.8	43545.2	12029.3	0	9353.56	0	0	0	0	7478.28	6781.03	0	0	0	0	0	4285.08	0	0	0	0	0	0	0	2688.36	2655.15	0	0	4532.92	0	0	2082.38	0	0	0	0	0	0	0	3093.44	0	0	1271.69	0	1254.47	1202.65
Arg	CGT	2944995	1748799	1.00247e+06	326589	324791	11230.2	205778	24228	140627	15586.5	77305.7	142087	149183	69668.2	96573.6	11655.8	16454.3	14800.4	8570.16	0	17127.8	6601.26	3242.22	2938.88	34851.8	29680.4	13441.8	29206.7	30676.8	2457.31	79326.1	8967.56	0	52059.5	2051.31	2009.48	0	25183.6	1788.66	13144.4	33415.6	55681.9	9796.15	16547.3	8901.83	12612	8781.29	4810.6
	CGC	0	0	47736.8	21772.6	12029.3	0	0	0	0	0	0	0	6781.03	0	0	0	5484.76	0	4285.08	0	0	0	0	0	5808.64	0	5376.72	5310.3	5112.8	0	9065.84	0	0	4164.76	0	0	0	0	0	1643.05	1591.22	3093.44	6997.25	1378.94	2543.38	0	0	1202.65
	CGA	0	0	0	0	0	0	0	0	0	0	0	0	6781.03	12666.9	0	0	0	0	4285.08	0	0	0	0	0	0	0	0	2655.15	5112.8	0	0	0	0	2082.38	0	0	0	1937.2	0	0	3182.44	3093.44	0	0	0	0	0	2405.3
	CGG	0	0	0	0	0	0	0	0	0	0	0	0	0	0	0	0	0	0	0	0	0	0	0	0	0	0	0	0	0	0	0	0	0	0	0	0	0	0	0	0	0	0	0	0	0	0	0	1202.65
Arg	AGA	0	58293.3	47736.8	0	0	0	9353.56	0	0	0	0	14956.6	0	0	6035.85	0	5484.76	4933.48	0	0	0	0	0	2938.88	8712.96	0	0	10620.6	0	0	6799.38	0	0	8329.52	0	0	0	0	1788.66	1643.05	6364.88	7733.6	0	4136.82	2543.38	2522.4	0	3607.95
	AGG	0	0	0	0	0	0	0	0	0	0	0	0	0	6333.47	0	0	0	0	0	0	0	0	0	0	0	0	0	0	0	0	0	0	0	0	0	0	0	0	0	0	0	0	0	0	0	0	0	0
Ile	ATT	1177998	874400	2148156	261271	300732	11230.2	280607	72684	156252	23379.7	100497	172000	149183	31667.4	199183	29139.5	10969.5	4933.48	81416.5	7352.4	20553.3	6601.26	3242.22	2938.88	14521.6	24284	37637	26551.5	30676.8	2457.31	149586	17935.1	8831.04	43730	6153.93	8037.92	3925.32	23246.4	7154.64	23002.7	25459.5	74242.6	25190.1	11031.5	3815.07	12612	10035.8	12026.5
	ATC	4319326	349760	381894	65317.8	84205.1	0	28060.7	24228	62500.9	15586.5	15461.1	29913.1	47467.2	6333.47	42251	5827.91	5484.76	4933.48	4285.08	3676.2	0	0	6484.44	2938.88	0	5396.44	8065.08	0	0	2457.31	11332.3	6725.67	2207.76	2082.38	4102.62	0	3925.32	1937.2	0	0	1591.22	1546.72	0	0	0	1261.2	1254.47	2405.3
	ATA	0	0	0	0	0	0	9353.56	0	0	0	0	0	0	0	0	0	0	0	0	0	0	0	0	0	0	0	0	0	0	0	2266.46	0	0	0	0	0	0	0	0	0	0	0	0	0	0	0	0	0
Met	ATG	2355996	757813	906999	195953	120293	11230.2	149657	40380	93751.3	23379.7	85036.3	104696	67810.3	12666.9	96573.6	11655.8	21939	14800.4	8570.16	3676.2	3425.55	3300.63	3242.22	2938.88	17425.9	5396.44	13441.8	5310.3	15338.4	2457.31	40796.3	8967.56	2207.76	6247.14	6153.93	2009.48	1962.66	7748.8	3577.32	11501.4	9547.32	20107.4	5597.8	8273.64	6358.45	2522.4	1254.47	4810.6
Thr	ACT	2355996	990986	1.05021e+06	217726	132322	0	149657	48456	93751.3	7793.24	46383.4	104696	74591.3	6333.47	150896	5827.91	21939	0	25710.5	7352.4	10276.7	3300.63	3242.22	2938.88	5808.64	16189.3	18818.5	7965.45	2556.4	12286.5	54395	0	4415.52	10411.9	8205.24	8037.92	1962.66	0	3577.32	6572.2	4773.66	20107.4	6997.25	2757.88	1271.69	0	2508.94	3607.95
	ACC	0	0	0	0	0	0	0	0	0	0	0	0	0	0	0	0	0	0	0	0	0	0	0	0	0	0	0	0	0	0	2266.46	0	0	0	0	0	0	0	0	0	0	0	0	0	0	1261.2	0	0
	ACA	785332	699520	954736	239499	180440	11230.2	159011	16152	93751.3	7793.24	85036.3	142087	101715	63334.7	114681	23311.6	10969.5	0	25710.5	3676.2	10276.7	3300.63	3242.22	0	8712.96	10792.9	8065.08	7965.45	10225.6	0	104257	13451.3	6623.28	20823.8	6153.93	4018.96	3925.32	5811.6	0	11501.4	12729.8	60322.1	9796.15	11031.5	3815.07	13873.2	5017.88	6013.25
	ACG	0	0	47736.8	21772.6	12029.3	0	0	8076	0	0	0	0	6781.03	0	0	0	0	0	4285.08	0	0	3300.63	0	0	0	2698.22	0	0	0	0	6799.38	0	0	0	0	0	0	0	0	0	3182.44	1546.72	1399.45	0	0	0	1254.47	1202.65
Asn	AAT	196333	0	238684	0	84205.1	22460.4	18707.1	0	39063	0	7730.57	22434.8	20343.1	6333.47	30179.2	0	0	4933.48	17140.3	7352.4	6851.1	0	0	5877.76	23234.6	16189.3	13441.8	7965.45	7669.2	2457.31	131455	15693.2	2207.76	18741.4	2051.31	0	0	13560.4	0	8215.25	15912.2	66509	4198.35	1378.94	1271.69	5044.8	6272.35	13229.2
	AAC	4711992	816106	1.05021e+06	326589	120293	0	149657	48456	101564	15586.5	7730.57	89739.4	33905.2	12666.9	132789	0	0	4933.48	25710.5	3676.2	3425.55	0	0	5877.76	2904.32	24284	43013.8	2655.15	17894.8	0	31730.4	4483.78	0	16659	4102.62	2009.48	0	3874.4	0	3286.1	6364.88	12373.8	4198.35	0	1271.69	0	0	1202.65
Lys	AAA	0	1.34075e+06	906999	65317.8	276674	0	224485	56532	85938.7	7793.24	38652.8	201914	101715	101336	96573.6	11655.8	16454.3	39467.8	25710.5	3676.2	10276.7	0	3242.22	2938.88	31947.5	29680.4	64520.6	58413.3	46015.2	0	290107	29144.6	2207.76	39565.2	10256.5	2009.48	3925.32	13560.4	1788.66	29574.9	50919	165499	19592.3	17926.2	16532	21440.4	12544.7	7215.9
	AAG	0	0	95473.6	0	12029.3	0	9353.56	0	0	0	0	7478.28	0	6333.47	12071.7	0	0	0	0	0	0	0	0	0	0	2698.22	2688.36	0	2556.4	0	11332.3	0	0	0	0	0	0	0	0	0	1591.22	3093.44	0	0	0	1261.2	0	0
Val	GTT	981665	932693	859262	261271	192469	78611.4	187071	72684	109377	38966.2	115959	149566	115278	57001.2	84501.9	11655.8	27423.8	14800.4	42850.8	22057.2	6851.1	6601.26	9726.66	5877.76	5808.64	32378.6	64520.6	10620.6	23007.6	12286.5	58928	11209.4	2207.76	16659	8205.24	0	3925.32	15497.6	1788.66	6572.2	9547.32	32481.1	5597.8	5515.76	2543.38	5044.8	0	4810.6
	GTC	0	0	0	0	0	0	0	0	0	0	0	0	0	0	0	0	0	0	0	0	0	0	0	0	0	0	0	0	0	0	0	0	0	0	0	0	0	0	0	0	0	0	0	0	0	0	0	0
	GTA	3141328	1.10757e+06	1193420	239499	240586	0	233839	40380	101564	15586.5	85036.3	179479	115278	38000.8	138825	11655.8	10969.5	9866.96	38565.7	25733.4	13702.2	9901.89	12968.9	5877.76	8712.96	13491.1	34948.7	10620.6	23007.6	0	65727.3	11209.4	2207.76	12494.3	6153.93	4018.96	3925.32	7748.8	1788.66	9858.3	19094.6	29387.7	0	6894.7	1271.69	6306	10035.8	0
	GTG	0	0	47736.8	0	12029.3	0	0	0	7812.61	0	7730.57	0	6781.03	0	0	0	0	0	0	0	0	0	0	0	0	0	0	0	0	0	9065.84	0	0	6247.14	0	0	0	0	0	3286.1	3182.44	3093.44	1399.45	1378.94	1271.69	0	0	1202.65
Ala	GCT	4908325	2.04027e+06	2.53005e+06	674951	505231	22460.4	336728	56532	195315	116899	54114	179479	169526	38000.8	325936	23311.6	27423.8	9866.96	21425.4	7352.4	17127.8	3300.63	6484.44	5877.76	8712.96	16189.3	37637	0	23007.6	4914.62	70260.3	29144.6	6623.28	12494.3	6153.93	2009.48	1962.66	7748.8	1788.66	4929.15	3182.44	34027.8	1399.45	6894.7	2543.38	11350.8	2508.94	15634.5
	GCC	0	58293.3	0	0	0	0	0	0	7812.61	0	0	0	0	0	6035.85	0	0	0	8570.16	3676.2	0	0	0	0	0	2698.22	0	0	5112.8	0	9065.84	2241.89	0	2082.38	0	0	0	0	0	0	0	4640.16	1399.45	1378.94	0	0	0	1202.65
	GCA	1374331	466346	716052	174181	168410	11230.2	56121.4	48456	78126.1	15586.5	38652.8	59826.2	101715	25333.9	84501.9	5827.91	0	0	34280.6	7352.4	3425.55	6601.26	19453.3	0	11617.3	18887.5	40325.4	7965.45	7669.2	0	52128.6	8967.56	0	20823.8	8205.24	4018.96	0	15497.6	0	8215.25	7956.1	32481.1	4198.35	8273.64	5086.76	5044.8	1254.47	4810.6
	GCG	0	58293.3	95473.6	21772.6	36087.9	0	9353.56	0	7812.61	7793.24	7730.57	0	13562.1	0	6035.85	0	5484.76	0	21425.4	0	0	0	0	0	0	0	2688.36	0	2556.4	0	9065.84	0	0	0	0	0	0	0	0	0	0	6186.88	0	0	0	0	0	1202.65
Asp	GAT	196333	408053	811526	65317.8	132322	0	168364	32304	39063	0	38652.8	89739.4	108496	12666.9	90537.8	0	16454.3	4933.48	25710.5	0	6851.1	3300.63	0	0	5808.64	8094.66	18818.5	2655.15	17894.8	0	31730.4	6725.67	0	18741.4	2051.31	4018.96	0	13560.4	1788.66	13144.4	7956.1	27841	6997.25	4136.82	1271.69	1261.2	6272.35	6013.25
	GAC	1177998	1.34075e+06	525105	174181	108264	0	65474.9	8076	78126.1	0	7730.57	82261.1	74591.3	0	78466.1	0	10969.5	0	4285.08	3676.2	6851.1	0	3242.22	0	0	0	5376.72	0	0	0	2266.46	2241.89	2207.76	0	4102.62	0	0	0	0	0	0	0	1399.45	0	0	0	1254.47	1202.65
Glu	GAA	2944995	1748799	859262	304816	421026	11230.2	308667	32304	171877	31173	38652.8	254262	128840	12666.9	84501.9	5827.91	21939	0	55706	0	13702.2	3300.63	3242.22	2938.88	5808.64	40473.3	48390.5	10620.6	20451.2	0	52128.6	29144.6	2207.76	22906.2	8205.24	2009.48	0	11623.2	1788.66	18073.5	11138.5	35574.6	8396.7	5515.76	5086.76	5044.8	2508.94	18039.8
	GAG	785332	0	47736.8	43545.2	24058.6	0	0	8076	0	0	7730.57	0	0	0	12071.7	0	0	0	4285.08	0	3425.55	0	0	0	0	0	5376.72	0	0	0	4532.92	2241.89	0	2082.38	0	0	0	0	0	0	0	0	0	0	0	1261.2	0	0
Gly	GGT	5889990	2.73979e+06	3.2461e+06	674951	553348	33690.6	364789	80760	453131	93518.9	154611	276696	393300	57001.2	386294	5827.91	21939	4933.48	72846.4	18381	17127.8	9901.89	0	2938.88	5808.64	16189.3	67209	13275.8	15338.4	12286.5	70260.3	22418.9	0	54141.9	8205.24	2009.48	7850.64	13560.4	1788.66	21359.6	20685.9	38668	16793.4	15168.3	3815.07	10089.6	3763.41	7215.9
	GGC	196333	58293.3	95473.6	0	0	0	28060.7	8076	23437.8	0	0	7478.28	0	6333.47	12071.7	0	5484.76	0	4285.08	0	0	3300.63	0	0	2904.32	5396.44	2688.36	2655.15	0	0	9065.84	2241.89	0	4164.76	2051.31	0	0	1937.2	0	1643.05	1591.22	1546.72	0	0	2543.38	3783.6	0	1202.65
	GGA	0	58293.3	47736.8	0	0	0	18707.1	8076	7812.61	0	0	0	0	6333.47	6035.85	5827.91	0	4933.48	4285.08	0	0	0	0	0	2904.32	0	0	0	0	7371.93	13598.8	0	2207.76	2082.38	2051.31	0	0	1937.2	0	0	3182.44	1546.72	0	2757.88	0	1261.2	0	2405.3
	GGG	0	0	0	0	0	0	0	0	0	0	0	0	6781.03	6333.47	6035.85	0	0	0	0	0	0	0	0	0	0	0	0	0	0	0	0	0	0	4164.76	0	0	0	0	1788.66	0	0	1546.72	0	0	0	0	0	0
[truncated: 32 more columns]

## Sheet: List un- & favorable codons
	Codons
amino acids	favorable	unfavorable	occurrence in genome	occurence in mRNA	Ratio favorable/unfavorable codons
Phe		TTT	936	2.42445e+06	3.81652
	TTC		463	9.25297e+06
Ser		TCC	60	17265.3	42.1 (6.1 on 6-codons)
	TCT		520	4.38944e+06
	TCA		647	5.39585e+06
		TCG	110	215426
Ser		AGT	451	1.52596e+06	0.590851
	AGC		129	901616
Tyr		TAT	725	1.22854e+06	4.18099
	TAC		263	5.1365e+06
Cys		TGT	181	1.86854e+06	0.113048
	TGC		29	211235
Trp	TGG		350	4.77404e+06	N.A
Leu		CTC	21	4488.43	40.8 (81.6 on 6-codons)
	CTT		427	4.25362e+06
	CTA		208	2.05502e+06
		CTG	64	150109
Leu	TTA		2212	1.13582e+07	267.388
		TTG	132	42478.3
Pro		CCC	45	16516.9	13.1297
	CCT		404	2.69629e+06
	CCA		606	4.66755e+06
		CCG	63	544336
His		CAT	294	704444	7.1915
	CAC		249	5.06601e+06
Gln	CAA		1093	4.94361e+06	17.2471
		CAG	99	286634
Arg	CGT		899	7.97505e+06	34 (16.1 on 6-codons)
		CGC	71	164700
		CGA	93	67084.4
		CGG	6	2749.44
Arg		AGA	148	248662	22.8914
		AGG	17	10862.7
Ile	ATT		1418	6.99558e+06	179.4
	ATC		248	5.59052e+06
		ATA	225	70154.4
Met	ATG		592	5.39366e+06	N.A
Thr		ACC	97	27721.4	57.4041
	ACT		696	5.83025e+06
	ACA		909	4.24706e+06
		ACG	106	147829
Asn		AAT	1306	1.40983e+06	5.60971
	AAC		533	7.90874e+06
Lys	AAA		2107	4.99244e+06	25.2581
		AAG	148	197657
Val		GTC	23	5641.14	85.4717
	GTT		750	4.83486e+06
	GTA		725	7.39223e+06
		GTG	118	137413
Ala		GCC	107	135690	35.6487
	GCT		925	1.26949e+07
	GCA		551	3.85461e+06
		GCG	88	328551
Asp		GAT	677	2.59772e+06	1.46048
	GAC		221	3.79392e+06
Glu	GAA		1107	8.03761e+06	8.25023
		GAG	94	974229
Gly	GGT		1187	1.61292e+07	19.2652
		GGC	123	518661
		GGA	216	264112
		GGG	97	54444.2
