# Supplementary material for: Mechanisms governing codon usage bias and the implications for protein expression in the chloroplast of Chlamydomonas reinhardtii
Source: Plant J. 2022 Oct 19;112(4):919–45. doi: 10.1111/tpj.15970 (PMC9828097; doi:10.1111/tpj.15970)
Supplement: Supplementary file 3 — Data S2. Codon usage analysis within gene groups. [file TPJ-112-919-s003.xlsx]

## Sheet: codon usage tables
		Total codon usage table			Top 7 genes > 10000 FPKM (psbA*2, rbcL, psaA, psbD, atpA, ycf12)			Top 18 genes > 5000 FPKM (psbA*2, rbcL, psaA-B-C, psbB-C-D-F, atpA-B-H, ycf12, petB-D, tufA, rps12)			RNAP + Chlorophyll < 500 FPKM (rpoA-B1-B2-C1-C2, chlB-L-N)				Ribosomal proteins units< 2000 RPKM (rps3,4,8,9,11,14,19, rpl5,14,16,23)							HF/LF				mutational bias				student t test
Amino acid	codon	number	Frequency per 1000	fraction	number	Frequency per 1000	fraction	number	Frequency per 1000	fraction	number	Frequency per 1000	fraction	Fold difference Freq per 1000	number	Frequency per 1000	fraction	Fold difference Freq per 1000		Amino acid	codon	top18	% GC3	low 8	% GC3		f1000	top18	low8	p-value of difference
Ala	GCG	86	3.19	0.05	7	2.47	0.02	15	2.43	0.03	36	4.1	0.09	1.68724	5	2.3	0.04	-1.05652		Ala	GCG	552	3.15789	328	22.4586	4 box	% GC3	2.48657	17.5398	1e-05
Ala	GCA**	541	20.05	0.33	60	21.2	0.21	131	21.24	0.23	144	16.42	0.34	-1.29354	67	30.76	0.49	1.44821		Ala	GCA**	18		95			std	0.971462	4.88726
Ala	GCT	920	34.09	0.56	213	75.27	0.76	421	68.24	0.74	184	20.98	0.43	-3.25262	61	28.01	0.44	-2.43627		Ala	GCT
Ala	GCC	105	3.89	0.06	1	0.35	0	3	0.49	0.01	59	6.73	0.14	13.7347	5	2.3	0.04	4.69388		Ala	GCC
																										2 box U/C	% GC3	57.9739	16.5426	0.0138
Cys	TGT	179	6.63	0.88	28	9.89	0.93	56	9.08	0.95	72	8.21	0.84	-1.10597	13	5.97	0.93	-1.52094		Cys	TGT		5.08475		16.2791		std	31.6879	3.92861
Cys	TGC	25	0.93	0.12	2	0.71	0.07	3	0.49	0.05	14	1.6	0.16	3.26531	1	0.46	0.07	-1.06522		Cys	TGC						without Cys	66.7888		0.0014
																											std	23.5001
Asp	GAT	674	24.98	0.76	40	14.13	0.39	120	19.45	0.5	245	27.94	0.82	1.4365	63	28.93	0.95	1.4874		Asp	GAT		49.7908		17.5084
Asp	GAC	218	8.08	0.24	63	22.26	0.61	119	19.29	0.5	52	5.93	0.18	-3.25295	3	1.38	0.05	-13.9783		Asp	GAC					2 ox A/G	% GC3	5.39592	11.4521	0.0626
																											std	4.54391	4.16587
Glu	GAG	91	3.37	0.08	13	4.59	0.09	17	2.76	0.06	42	4.79	0.11	1.73551	2	0.92	0.02	-3		Glu	GAG		5.92334		10.5528
Glu	GAA**	1100	40.76	0.92	128	45.23	0.91	270	43.77	0.94	356	40.59	0.89	-1.07834	79	36.27	0.98	-1.20678		Glu	GAA**
Phe	TTT	910	33.72	0.67	30	10.6	0.18	91	14.75	0.25	338	38.54	0.85	2.61288	61	28.01	0.76	1.89898		Phe	TTT		75		14.8615
Phe	TTC	454	16.82	0.33	140	49.47	0.82	273	44.25	0.75	59	6.73	0.15	-6.57504	19	8.72	0.24	-5.07454		Phe	TTC
Gly	GGG	96	3.56	0.06	0	0	0	3	0.49	0.01	53	6.04	0.13	12.3265	5	2.3	0.04	4.69388		Gly	GGG	576	3.3557	317	24.3437
Gly	GGA	211	7.82	0.13	2	0.71	0.01	9	1.46	0.02	119	13.57	0.28	9.29452	7	3.21	0.05	2.19863		Gly	GGA	20		102
Gly	GGT	1183	43.84	0.73	255	90.11	0.97	567	91.91	0.95	198	22.58	0.47	-4.07042	109	50.05	0.81	-1.83636		Gly	GGT
Gly	GGC	121	4.48	0.08	5	1.77	0.02	17	2.76	0.03	49	5.59	0.12	2.02536	13	5.97	0.1	2.16304		Gly	GGC
His	CAT	287	10.64	0.55	9	3.18	0.11	17	2.76	0.09	128	14.6	0.77	5.28986	28	12.86	0.85	4.65942		His	CAT		90.5028		22.8916
His	CAC	235	8.71	0.45	75	26.5	0.89	162	26.26	0.91	38	4.33	0.23	-6.06467	5	2.3	0.15	-11.4174		His	CAC
Ile	ATA*	207	7.67	0.11	0	0	0	1	0.16	0	121	13.8	0.19	86.25	0	0	0	0		Ile	ATA*
Ile	ATT	1401	51.92	0.76	110	38.87	0.62	275	44.58	0.72	446	50.86	0.71	1.14087	154	70.71	0.97	1.58614		Ile	ATT		28.0105		11.8577
Ile	ATC**	234	8.67	0.13	68	24.03	0.38	107	17.34	0.28	60	6.84	0.1	-2.53509	5	2.3	0.03	-7.53913		Ile	ATC**
Lys	AAG	131	4.85	0.06	3	1.06	0.04	8	1.3	0.04	70	7.98	0.08	6.13846	5	2.3	0.02	1.76923		Lys	AAG		3.94089		7.99087
Lys	AAA	2076	76.93	0.94	68	24.03	0.96	195	31.61	0.96	806	91.9	0.92	2.90731	263	120.75	0.98	3.81999		Lys	AAA
Leu	TTG	114	4.22	0.04	0	0	0	0	0	0	74	8.44	0.07	10	2	0.92	0.01	10		Leu	TTG		0		9.36709
Leu	TTA	2190	81.15	0.74	179	63.25	0.64	404	65.49	0.68	716	81.64	0.71	1.2466	158	72.54	0.78	1.10765		Leu	TTA
Leu	CTG	52	1.93	0.02	2	0.71	0.01	5	0.81	0.01	27	3.08	0.03	3.80247	2	0.92	0.01	1.1358		Leu	CTG	187	2.60417	183	16.4384
Leu	CTA	195	7.23	0.07	32	11.31	0.11	54	8.75	0.09	69	7.87	0.07	-1.11182	10	4.59	0.05	-1.90632		Leu	CTA	5		36
Leu	CTT	408	15.12	0.14	68	24.03	0.24	133	21.56	0.22	114	13	0.11	-1.65846	30	13.77	0.15	-1.56572		Leu	CTT
Leu	CTC	15	0.56	0.01	0	0	0	0	0	0	9	1.03	0.01	10	0	0	0	0		Leu	CTC
Met	ATG**	576	21.34	1	76	26.86	1	171	27.72	1	169	19.27	1	-1.43851	56	25.71	1	-1.07818		Met	ATG**
Asn	AAT	1285	47.62	0.71	16	5.65	0.13	36	5.84	0.16	550	62.71	0.8	10.738	95	43.62	0.83	7.46918		Asn	AAT		83.9286		19.8251
Asn	AAC	521	19.31	0.29	109	38.52	0.87	188	30.47	0.84	136	15.51	0.2	-1.96454	20	9.18	0.17	-3.31917		Asn	AAC
Pro	CCG	59	2.19	0.05	6	2.12	0.05	11	1.78	0.04	27	3.08	0.07	1.73034	5	2.3	0.07	1.29213		Pro	CCG	273	3.87324	307	14.9584
Pro	CCA	602	22.31	0.54	72	25.44	0.62	178	28.85	0.63	169	19.27	0.47	-1.49715	33	15.15	0.46	-1.90429		Pro	CCA	11		54
Pro	CCT	401	14.86	0.36	39	13.78	0.33	95	15.4	0.33	138	15.74	0.38	1.02208	30	13.77	0.42	-1.11837		Pro	CCT
Pro	CCC	44	1.63	0.04	0	0	0	0	0	0	27	3.08	0.07	10	3	1.38	0.04	10		Pro	CCC
Gln	CAG	86	3.19	0.07	6	2.12	0.07	9	1.46	0.05	44	5.02	0.11	3.43836	4	1.84	0.04	1.26027		Gln	CAG		4.61538		10.7056
Gln	CAA	1075	39.84	0.93	82	28.98	0.93	186	30.15	0.95	367	41.85	0.89	1.38806	91	41.78	0.96	1.38574		Gln	CAA
Arg	AGG	17	0.63	0.01	0	0	0	1	0.16	0	11	1.25	0.03	7.8125	0	0	0	0		Arg	AGG		12.5		18.6441
Arg	AGA	148	5.48	0.12	2	0.71	0.02	7	1.13	0.03	48	5.47	0.15	4.84071	19	8.72	0.11	7.71681		Arg	AGA
Arg	CGG	6	0.22	0	0	0	0	0	0	0	3	0.34	0.01	10	0	0	0	0		Arg	CGG	255	1.92308	233	9.33852
Arg	CGA	89	3.3	0.07	0	0	0	3	0.49	0.01	44	5.02	0.14	10.2449	6	2.75	0.03	5.61224		Arg	CGA	5		24
Arg	CGT	896	33.2	0.73	124	43.82	0.96	252	40.85	0.94	189	21.55	0.6	-1.89559	135	61.98	0.78	1.51726		Arg	CGT
Arg	CGC	70	2.59	0.06	3	1.06	0.02	5	0.81	0.02	21	2.39	0.07	2.95062	12	5.51	0.07	6.80247		Arg	CGC
Ser	AGT	450	16.68	0.24	26	9.19	0.15	57	9.24	0.16	166	18.93	0.25	2.0487	28	12.86	0.22	1.39177		Ser	AGT		33.7209		22.7907
Ser	AGC	127	4.71	0.07	14	4.95	0.08	29	4.7	0.08	49	5.59	0.07	1.18936	6	2.75	0.05	-1.70909		Ser	AGC
Ser	TCG	107	3.97	0.06	3	1.06	0.02	7	1.13	0.02	61	6.96	0.09	6.15929	3	1.38	0.02	1.22124		Ser	TCG	273	2.5	366	20.7792
Ser	TCA	645	23.9	0.34	73	25.8	0.41	140	22.69	0.38	186	21.21	0.27	-1.06978	60	27.55	0.47	1.21419		Ser	TCA	7		96
Ser	TCT	520	19.27	0.27	63	22.26	0.35	133	21.56	0.36	180	20.52	0.27	-1.05068	32	14.69	0.25	-1.46767		Ser	TCT
Ser	TCC	59	2.19	0.03	0	0	0	0	0	0	35	3.99	0.05	10	0	0	0	0		Ser	TCC
Thr	ACG	100	3.71	0.06	3	1.06	0.02	5	0.81	0.01	51	5.82	0.08	7.18519	5	2.3	0.04	2.83951		Thr	ACG	360	1.36986	504	17.7814
Thr	ACA	907	33.61	0.5	67	23.67	0.44	179	29.02	0.49	266	30.33	0.43	1.04514	99	45.45	0.71	1.56616		Thr	ACA	5		109
Thr	ACT	695	25.75	0.39	84	29.68	0.55	181	29.34	0.5	238	27.14	0.39	-1.08106	34	15.61	0.24	-1.87956		Thr	ACT
Thr	ACC	95	3.52	0.05	0	0	0	0	0	0	58	6.61	0.09	10	1	0.46	0.01	0		Thr	ACC
Val	GTG	100	3.71	0.06	2	0.71	0.01	5	0.81	0.01	50	5.7	0.11	7.03704	10	4.59	0.07	5.66667		Val	GTG	446	1.10865	374	14.2202
Val	GTA	712	26.38	0.45	107	37.81	0.57	237	38.42	0.53	168	19.16	0.39	-2.00522	67	30.76	0.48	-1.24902		Val	GTA	5		62
Val	GTT	739	27.38	0.47	79	27.92	0.42	209	33.88	0.46	206	23.49	0.47	-1.44232	63	28.93	0.45	-1.1711		Val	GTT
Val	GTC	20	0.74	0.01	0	0	0	0	0	0	12	1.37	0.03	10	0	0	0	0		Val	GTC
Trp	TGG	343	12.71	1	70	24.73	1	151	24.48	1	61	6.96	1	-3.51724	13	5.97	1	-4.1005		Trp	TGG
Tyr	TAT	712	26.38	0.74	20	7.07	0.21	53	8.59	0.27	292	33.3	0.87	3.8766	55	25.25	0.89	2.93946		Tyr	TAT		73.5		12.5749
Tyr	TAC	254	9.41	0.26	76	26.86	0.79	147	23.83	0.73	42	4.79	0.13	-4.97495	7	3.21	0.11	-7.42368		Tyr	TAC
End	TGA	0	0	0	0	0	0	0	0	0	0	0	0		0	0	0			End	TGA
End	TAG	3	0.11	0.04	0	0	0	0	0	0	0	0	0		0	0	0			End	TAG
End	TAA	64	2.37	0.96	7	2.47	1	18	2.92	1	8	0.91	1		11	5.05	1			End	TAA
	total	26919			2823			6151			8762				2167
legend	Genetic code table 11 (bacterial)			numbers computed with http://www.bioinformatics.org/sms2/codon_usage.html or http://genomes.urv.es/CAIcal/
nonpolar	Blue= tRNA present	Red numbers= Lower frequency relative to synonymous codons												Considered critical above 5 fold change
polar (OH,SH,CO-NH2)	Red= no corresponding tRNA													Significant change granted the very limited number of this codon
aromatic	*= tRNA copy number													Unused codons in top18 were dealt individualy and set to 10 or 0
Postively charged
negatively charged

## Sheet: codon tables
total codon usage table in database format
AA	codon	Frequency per 1000	number	AA	codon	Frequency per 1000	number	AA	codon	Frequency per 1000	number	AA	codon	Frequency per 1000	number
Phe	UUU	33.7	910	Ser	UCU	19.3	520	Tyr	UAU	26.4	712	Cys	UGU	6.6	179
	UUC	16.8	454		UCC	2.2	59		UAC	9.4	254		UGC	0.9	25
Leu	UUA	81.2	2190		UCA	23.9	645	STOP	UAA	2.4	64	STOP	UGA	0	0
	UUG	4.2	114		UCG	4	107		UAG	0.1	3	Trp	UGG	12.7	343
Leu	CUU	15.1	408	Pro	CCU	14.9	401	His	CAU	10.6	287	Arg	CGU	33.2	896
	CUC	0.6	15		CCC	1.6	44		CAC	8.7	235		CGC	2.6	70
	CUA	7.2	195		CCA	22.3	602	Gln	CAA	39.8	1075		CGA	3.3	89
	CUG	2.9	52		CCG	2.2	59		CAG	3.2	86		CGG	0.2	6
Ile	AUU	51.2	1401	Thr	ACU	25.8	695	Asn	AAU	47.6	1285	Ser	AGU	16.7	450
	AUC**	8.7	234		ACC	3.5	95		AAC	19.3	521		AGC	4.7	127
	AUA	7.7	207		ACA	33.6	907	Lys	AAA	76.9	2076	Arg	AGA	5.5	148
Met	AUG**	21.3	576		ACG	3.7	100		AAG	4.9	131		AGG	0.6	17
Val	GUU	27.4	739	Ala	GCU	34.1	920	Asp	GAU	25	674	Gly	GGU	43.8	1183
	GUC	0.7	20		GCC	3.9	105		GAC	8.1	218		GGC	4.5	121
	GUA	27.4	712		GCA**	20.1	541	Glu	GAA**	40.8	1100		GGA	7.8	211
	GUG	3.7	100		GCG	3.2	86		GAG	3.4	91		GGG	3.6	96
	Top18 codon usage table in database format
AA	codon	Frequency per 1000	number	AA	codon	Frequency per 1000	number	AA	codon	Frequency per 1000	number	AA	codon	Frequency per 1000	number
Phe	UUU	14.8	30	Ser	UCU	22.3	63	Tyr	UAU	7.1	20	Cys	UGU	9.9	28
	UUC	44.2	140		UCC	0	0		UAC	26.9	76		UGC	0.7	2
Leu	UUA	65.5	179		UCA	25.8	73	STOP	UAA	2.5	7	STOP	UGA	0	0
	UUG	0	0		UCG	1.1	3		UAG	0	0	Trp	UGG	24.7	70
Leu	CUU	21.6	68	Pro	CCU	13.8	39	His	CAU	3.2	9	Arg	CGU	43.8	124
	CUC	0	0		CCC	0	0		CAC	26.5	75		CGC	1.1	3
	CUA	8.8	32		CCA	25.4	72	Gln	CAA	29	82		CGA	0	0
	CUG	0.8	2		CCG	2.1	6		CAG	2.1	6		CGG	0	0
Ile	AUU	44.6	110	Thr	ACU	29.7	84	Asn	AAU	5.7	16	Ser	AGU	9.2	26
	AUC**	17.3	68		ACC	0	0		AAC	38.5	109		AGC	5	14
	AUA	0.2	1		ACA	23.7	67	Lys	AAA	24	68	Arg	AGA	0.7	2
Met	AUG**	27.7	76		ACG	1.1	3		AAG	1.1	3		AGG	0	0
Val	GUU	33.9	79	Ala	GCU	75.3	213	Asp	GAU	14.1	40	Gly	GGU	90.1	255
	GUC	0	0		GCC	0.3	1		GAC	22.3	63		GGC	1.8	5
	GUA	38.4	107		GCA**	21.2	60	Glu	GAA**	45.2	128		GGA	0.7	2
	GUG	0.8	2		GCG	2.5	7		GAG	4.6	13		GGG	0	0
	Low 8 (chl+Rpo) codon usage table in database format
AA	codon	Frequency per 1000	number	AA	codon	Frequency per 1000	number	AA	codon	Frequency per 1000	number	AA	codon	Frequency per 1000	number
Phe	UUU	38.5	338	Ser	UCU	20.5	180	Tyr	UAU	33.3	292	Cys	UGU	8.2	72
	UUC	6.7	59		UCC	4	35		UAC	4.8	42		UGC	1.6	14
Leu	UUA	81.6	716		UCA	21.2	186	STOP	UAA	0.9	8	STOP	UGA	0	0
	UUG	8.4	74		UCG	7	61		UAG	0	0	Trp	UGG	7	61
Leu	CUU	13	114	Pro	CCU	15.7	138	His	CAU	14.6	128	Arg	CGU	21.6	189
	CUC	1	9		CCC	3.1	27		CAC	4.3	38		CGC	2.4	21
	CUA	7.9	69		CCA	19.3	169	Gln	CAA	41.9	367		CGA	5	44
	CUG	3.1	27		CCG	3.1	27		CAG	5	44		CGG	0.3	3
Ile	AUU	50.9	446	Thr	ACU	27.1	238	Asn	AAU	62.7	550	Ser	AGU	18.9	166
	AUC**	6.8	60		ACC	6.6	58		AAC	15.5	136		AGC	5.6	49
	AUA	13.8	121		ACA	30.3	266	Lys	AAA	91.9	806	Arg	AGA	5.5	48
Met	AUG**	19.3	169		ACG	5.8	51		AAG	8	70		AGG	1.2	11
Val	GUU	23.5	206	Ala	GCU	21	184	Asp	GAU	27.9	245	Gly	GGU	22.6	198
	GUC	1.4	12		GCC	6.7	59		GAC	5.9	52		GGC	5.6	49
	GUA	19.2	168		GCA**	16.4	144	Glu	GAA**	40.6	356		GGA	13.6	119
	GUG	5.7	50		GCG	4.1	36		GAG	4.8	42		GGG	6	53

## Sheet: RSCU and Wij
Amino acid	codon	number (total genome)	RSCU	Wij (total)	number (top7)	RSCU	Wij (top7)	Wij Fold difference to total	number (top18)	RSCU	Wij (top18)	RSCU fold	Wij Fold difference to total	number (Chl+Rpo)	RSCU	Wij (Chl+Rpo)	RSCU fold to total	RSCU fold to top18	Wij Fold difference to total	Wij Fold difference to top18	number (RNAP units<2000 RPKM)	RSCU	Wij (RNAP)	Wij Fold difference to total	Wij Fold difference to top18
Ala	GCG	86	0.208232	0.0934783	7	0.0996441	0.0328638	-2.84441	15	0.105263	0.0356295	-1.97821	-2.62362	36	0.340426	0.195652	-1.63483	-3.23404	2.09302	5.4913	5	0.144928	0.0746269	-1.25261	2.09453
Ala	GCA**	541	1.30993	0.588043	60	0.854093	0.28169	-2.08755	131	0.919298	0.311164	-1.42492	-1.88982	144	1.3617	0.782609	-1.03952	-1.48124	1.33087	2.5151	67	1.94203	1	1.70055	3.21374
Ala	GCT	920	2.2276	1	213	3.03203	1	1	421	2.95439	1	1.32626	1	184	1.73995	1	1.28027	1.69797	1	1	61	1.76812	0.910448	-1.09836	-1.09836
Ala	GCC	105	0.254237	0.11413	1	0.0142349	0.00469484	-24.3098	3	0.0210526	0.00712589	-12.0763	-16.0163	59	0.55792	0.320652	-2.19448	-26.5012	2.80952	44.9982	5	0.144928	0.0746269	-1.52935	10.4726
Cys	TGT	179	1.7549	1	28	1.86667	1	1	56	1.89831	1	1.08172	1	72	1.67442	1	1.04807	1.13371	1	1	13	1.85714	1	1	1
Cys	TGC	25	0.245098	0.139665	2	0.133333	0.0714286	-1.95531	3	0.101695	0.0535714	-2.41013	-2.60708	14	0.325581	0.194444	-1.32837	-3.20155	1.39222	3.62963	1	0.142857	0.0769231	-1.81564	1.4359
Asp	GAT	674	1.51121	1	40	0.776699	0.634921	-1.575	120	1.00418	1	-1.50491	1	245	1.64983	1	-1.09173	-1.64296	1	1	63	1.90909	1	1	1
Asp	GAC	218	0.488789	0.323442	63	1.2233	1	3.09174	119	0.995816	0.991667	2.03731	3.06598	52	0.350168	0.212245	1.39587	2.84382	-1.52391	0.214028	3	0.0909091	0.047619	-6.79228	0.0480192
Glu	GAG	91	0.152813	0.0827273	13	0.184397	0.101562	1.22768	17	0.118467	0.062963	-1.28992	-1.3139	42	0.211055	0.117978	-1.38114	-1.78155	1.4261	1.87376	2	0.0493827	0.0253165	-3.26773	0.402085
Glu	GAA**	1100	1.84719	1	128	1.8156	1	1	270	1.88153	1	1.01859	1	356	1.78894	1	1.03256	1.05176	1	1	79	1.95062	1	1	1
Phe	TTT	910	1.33431	1	30	0.352941	0.214286	-4.66667	91	0.5	0.333333	-2.66862	-3	338	1.70277	1	-1.27614	-3.40554	1	3	61	1.525	1	1	3
Phe	TTC	454	0.665689	0.498901	140	1.64706	1	2.00441	273	1.5	1	2.2533	2.00441	59	0.297229	0.174556	2.23965	5.04661	-2.85811	0.174556	19	0.475	0.311475	-1.60174	0.311475
Gly	GGG	96	0.238361	0.0811496	0	0	0	-10	3	0.0201342	0.00529101	-11.8386	-15.3373	53	0.505967	0.267677	-2.12269	-25.1297	3.29856	50.5909	5	0.149254	0.0458716	-1.76906	8.66972
Gly	GGA	211	0.523898	0.17836	2	0.0305344	0.00784314	-22.7409	9	0.0604027	0.015873	-8.67343	-11.2367	119	1.13604	0.60101	-2.16843	-18.8077	3.36964	37.8636	7	0.208955	0.0642202	-2.77732	4.04587
Gly	GGT	1183	2.93731	1	255	3.89313	1	1	567	3.80537	1	1.29553	1	198	1.89021	1	1.55395	2.01319	1	1	109	3.25373	1	1	1
Gly	GGC	121	0.300435	0.102282	5	0.0763359	0.0196078	-5.2164	17	0.114094	0.0299824	-2.63322	-3.41142	49	0.46778	0.247475	-1.55701	-4.09996	2.41953	8.25401	13	0.38806	0.119266	1.16605	3.97787
His	CAT	287	1.09962	1	9	0.214286	0.12	-8.33333	17	0.189944	0.104938	-5.78916	-9.52941	128	1.54217	1	-1.40246	-8.11906	1	9.52941	28	1.69697	1	1	9.52941
His	CAC	235	0.900383	0.818815	75	1.78571	1	1.22128	162	1.81006	1	2.01032	1.22128	38	0.457831	0.296875	1.96663	3.95354	-2.75811	0.296875	5	0.30303	0.178571	-4.58537	0.178571
Ile	ATA	207	0.337134	0.147752	0	0	0	-10	1	0.0078329	0.00363636	-43.0407	-40.6317	121	0.578947	0.2713	-1.71726	-73.9123	1.83619	74.6076	0	0	0	-10	-10
Ile	ATT	1401	2.28176	1	110	1.85393	1	1	275	2.15405	1	-1.05929	1	446	2.13397	1	1.06925	1.00941	1	1	154	2.90566	1	1	1
Ile	ATC**	234	0.381107	0.167024	68	1.14607	0.618182	3.70117	107	0.83812	0.389091	2.19917	2.32956	60	0.287081	0.134529	1.32752	2.91945	-1.24154	0.345752	5	0.0943396	0.0324675	-5.14433	0.0834446
Lys	AAG	131	0.118713	0.0631021	3	0.084507	0.0441176	-1.43031	8	0.0788177	0.0410256	-1.50617	-1.53811	70	0.159817	0.0868486	-1.34625	-2.02768	1.37632	2.11694	5	0.0373134	0.0190114	-3.31917	0.463403
Lys	AAA	2076	1.88129	1	68	1.91549	1	1	195	1.92118	1	1.02121	1	806	1.84018	1	1.02234	1.04402	1	1	263	1.96269	1	1	1
Leu	TTG	114	0.229993	0.0520548	0	0	0	-10	0	0	0	-10	-10	74	0.44004	0.103352	-1.91327	-10	1.98545	10	2	0.0594059	0.0126582	-4.11233	10
Leu	TTA	2190	4.41829	1	179	3.82206	1	1	404	4.06711	1	-1.08635	1	716	4.25768	1	1.03772	-1.04686	1	1	158	4.69307	1	1	1
Leu	CTG	52	0.104909	0.0237443	2	0.0427046	0.0111732	-2.12511	5	0.0503356	0.0123762	-2.0842	-1.91854	27	0.160555	0.0377095	-1.53042	-3.18969	1.58815	3.04693	2	0.0594059	0.0126582	-1.8758	1.02278
Leu	CTA	195	0.39341	0.0890411	32	0.683274	0.178771	2.00774	54	0.543624	0.133663	1.38183	1.50114	69	0.410307	0.0963687	-1.04295	1.32492	1.08229	8.09717	10	0.29703	0.0632911	-1.40685	0.473511
Leu	CTT	408	0.823134	0.186301	68	1.45196	0.379888	2.03911	133	1.33893	0.329208	1.62662	1.76707	114	0.677899	0.159218	1.21424	1.97511	-1.1701	0.483639	30	0.891089	0.189873	1.01917	-1.73383
Leu	CTC	15	0.0302623	0.00684932	0	0	0	-10	0	0	0	-10	-10	9	0.0535183	0.0125698	-1.76848	-5	1.8352	10	0	0	0	0	0
Met	ATG***	576	1	1	76	1	1	1	171	1	1	1	1	169	1	1	-1	-1	1	1	56	1	1	1	1
Asn	AAT	1285	1.42303	1	16	0.256	0.146789	-6.8125	36	0.321429	0.191489	-4.42722	-5.22222	550	1.6035	1	-1.12682	-4.98866	1	5.22222	95	1.65217	1	1	5.22222
Asn	AAC	521	0.576966	0.405447	109	1.744	1	2.46641	188	1.67857	1	2.90931	2.46641	136	0.396501	0.247273	1.45514	4.23346	-1.63968	0.247273	20	0.347826	0.210526	-1.92588	0.210526
Pro	CCG	59	0.213382	0.0980066	6	0.205128	0.0833333	-1.17608	11	0.15493	0.0617978	-1.37728	-1.58593	27	0.299169	0.159763	-1.40204	-1.931	1.63013	2.58526	5	0.28169	0.151515	1.54597	2.45179
Pro	CCA	602	2.17722	1	72	2.46154	1	1	178	2.50704	1	1.15149	1	169	1.87258	1	1.16268	1.33882	1	1	33	1.85915	1	1	1
Pro	CCT	401	1.45027	0.666113	39	1.33333	0.541667	-1.22975	95	1.33803	0.533708	-1.08389	-1.24809	138	1.52909	0.816568	-1.05434	-1.14279	1.22587	1.52999	30	1.69014	0.909091	1.36477	1.70335
Pro	CCC	44	0.159132	0.0730897	0	0	0	-10	0	0	0	-10	-10	27	0.299169	0.159763	-1.88001	-10	2.18585	10	3	0.169014	0.0909091	1.2438	10
Gln	CAG	86	0.148148	0.08	6	0.136364	0.0731707	-1.09333	9	0.0923077	0.0483871	-1.60494	-1.65333	44	0.214112	0.119891	-1.44526	-2.31955	1.49864	2.47775	4	0.0842105	0.043956	-1.82	-1.10081
Gln	CAA	1075	1.85185	1	82	1.86364	1	1	186	1.90769	1	1.03015	1	367	1.78589	1	1.03694	1.0682	1	1	91	1.91579	1	1	1
Arg	AGG	17	0.0831974	0.0189732	0	0	0	-10	1	0.0223881	0.00396825	-3.71615	-4.78125	11	0.208861	0.0582011	-2.51042	-9.32911	3.06754	14.6667	0	0	0	-10	-10
Arg	AGA	148	0.724307	0.165179	2	0.0930233	0.016129	-10.2411	7	0.156716	0.0277778	-4.62177	-5.94643	48	0.911392	0.253968	-1.2583	-5.81555	1.53754	9.14286	19	0.662791	0.140741	-1.17364	5.06667
Arg	CGG	6	0.0293638	0.00669643	0	0	0	-10	0	0	0	-10	-10	3	0.056962	0.015873	-1.93987	-1.1	2.37037	10	0	0	0	0	5
Arg	CGA	89	0.435563	0.0993304	0	0	0	-10	3	0.0671642	0.0119048	-6.48505	-8.34375	44	0.835443	0.232804	-1.91808	-12.4388	2.34374	19.5556	6	0.209302	0.0444444	-2.23493	3.73333
Arg	CGT	896	4.38499	1	124	5.76744	1	1	252	5.64179	1	1.28661	1	189	3.58861	1	1.22192	1.57214	1	1	135	4.7093	1	1	1
Arg	CGC	70	0.342577	0.078125	3	0.139535	0.0241935	-3.22917	5	0.11194	0.0198413	-3.06036	-3.9375	21	0.398734	0.111111	-1.16392	-3.56203	1.42222	5.6	12	0.418605	0.0888889	1.13778	4.48
Ser	AGT	450	1.41509	0.697674	26	0.871508	0.356164	-1.95886	57	0.934426	0.407143	-1.5144	-1.71359	166	1.4712	0.892473	-1.03965	-1.57444	1.27921	2.19204	28	1.30233	0.466667	-1.49502	1.1462
Ser	AGC	127	0.399371	0.196899	14	0.469274	0.191781	-1.02669	29	0.47541	0.207143	1.1904	1.05202	49	0.434269	0.263441	-1.08738	1.09474	1.33795	6.45906	6	0.27907	0.1	-1.96899	0.482759
Ser	TCG	107	0.336478	0.165891	3	0.100559	0.0410959	-4.03669	7	0.114754	0.05	-2.93217	-3.31783	61	0.54062	0.327957	-1.6067	-4.71112	1.97694	6.55914	3	0.139535	0.05	-3.31783	1
Ser	TCA	645	2.0283	1	73	2.44693	1	1	140	2.29508	1	1.13153	1	186	1.64845	1	1.23043	1.39227	1	1	60	2.7907	1	1	1
Ser	TCT	520	1.63522	0.806202	63	2.11173	0.863014	1.07047	133	2.18033	0.95	1.33335	1.17837	180	1.59527	0.967742	1.02504	1.36674	1.20037	1.26355	32	1.48837	0.533333	-1.51163	-1.78125
Ser	TCC	59	0.185535	0.0914729	0	0	0	-10	0	0	0	-10	-10	35	0.310192	0.188172	-1.67188	-10	2.05714	10	0	0	0	0	0
Thr	ACG	100	0.222593	0.110254	3	0.0779221	0.0357143	-3.0871	5	0.0547945	0.0276243	-4.06233	-3.99118	51	0.33279	0.191729	-1.49506	-6.07341	1.73898	6.9406	5	0.143885	0.0505051	-2.18302	1.82828
Thr	ACA	907	2.01892	1	67	1.74026	0.797619	-1.25373	179	1.96164	0.98895	-1.0292	-1.01117	266	1.73573	1	1.16316	1.13016	1	1.01117	99	2.84892	1	1	1.01117
Thr	ACT	695	1.54702	0.766262	84	2.18182	1	1.30504	181	1.98356	1	1.28218	1.30504	238	1.55302	0.894737	-1.00388	1.27723	1.16766	1.16766	34	0.978417	0.343434	-2.23118	0.343434
Thr	ACC	95	0.211464	0.104741	0	0	0	-10	0	0	0	-10	-10	58	0.378467	0.218045	-1.78975	-10	2.08176	10	1	0.028777	0.010101	-10.3693	10
Val	GTG	100	0.254615	0.135318	2	0.0425532	0.0186916	-7.23951	5	0.0443459	0.021097	-5.74157	-6.41407	50	0.458716	0.242718	-1.80161	-10.344	1.79369	11.5049	10	0.285714	0.149254	1.10299	7.07463
Val	GTA	712	1.81286	0.963464	107	2.2766	1	1.03792	237	2.102	1	1.15949	1.03792	168	1.54128	0.815534	1.1762	1.36379	-1.18139	0.84646	67	1.91429	1	1.03792	1
Val	GTT	739	1.8816	1	79	1.68085	0.738318	-1.35443	209	1.85366	0.881857	-1.01508	-1.13397	206	1.88991	1	-1.00441	-1.01956	1	1.13397	63	1.8	0.940299	-1.06349	1.06627
Val	GTC	20	0.050923	0.0270636	0	0	0	-10	0	0	0	-10	-10	12	0.110092	0.0582524	-2.16193	-5	2.15243	10	0	0	0	0	0
Trp	TGG	343	1	1	70	1	1	1	151	1	1	1	1	61	1	1	-1	-1	1	1	13	1	1	1	1
Tyr	TAT	712	1.47412	1	20	0.416667	0.263158	-3.8	53	0.53	0.360544	-2.78136	-2.77358	292	1.7485	1	-1.18613	-3.29906	1	2.77358	55	1.77419	1	1	2.77358
Tyr	TAC	254	0.52588	0.356742	76	1.58333	1	2.80315	147	1.47	1	2.79531	2.80315	42	0.251497	0.143836	2.091	5.845	-2.4802	0.143836	7	0.225806	0.127273	-2.80297	0.127273
End	TGA	0	0	0	0	0	0		0	0	0			0	0	0					0	0	0
End	TAG	3	0.134328	0.046875	0	0	0		0	0	0			0	0	0					0	0	0
End	TAA	64	2.86567	1	7	3	1		18	3	1			8	3	1					11	3	1
											Relative Frequency below 10%
RSCU: frequency of use of one codon compare to the frequency if there were no bias
Wij:Relative frequency of one codon compare to the maximum used codon for a particular amino acid
Fold Wij: Changes in relative frequency of use of one codon
Relative frequency decreased by 2 fold or more (0 not included)
Relative frequency increased by 1.5 fold or more
Relative frequency increased dramatically over 10 times
For unused codons of top17, relative increases compare to them were arbitrarely set to +10,-10 or 0 depending on cases
							chl+rpo
							Lys	AAG
							Leu	CTG
							Leu	CTA
							Leu	CTC
							Arg	AGG
							Arg	CGG
							Val	GTC

## Sheet: AA quantity
amino acid	total number	Freq per 1000	Total number in top 18	Freq per 1000	Total number in Rpo Chl	Freq per 1000	F1000 % change Top18 to average	F1000 % change Low expr to average	F1000 fold change Top18/Low expr
Ala	1652	61.3693	570	92.6679	423	48.2766	51.0004	-21.3342	1.91952
Cys	204	7.57829	59	9.59194	86	9.81511	26.5712	29.5162	-1.02327
Asp	892	33.1364	239	38.8555	297	33.8964	17.259	2.29332	1.1463
Glu	1191	44.2438	287	46.6591	398	45.4234	5.45892	2.66608	1.0272
Phe	1364	50.6705	364	59.1774	397	45.3093	16.7885	-10.5806	1.30608
Gly	1611	59.8462	596	96.8948	419	47.8201	61.9064	-20.095	2.02623
His	522	19.3915	179	29.101	166	18.9454	50.0706	-2.30029	1.53604
Ile	1842	68.4275	383	62.2663	627	71.559	-9.00399	4.57638	-1.14924
Lys	2207	81.9867	203	33.0028	876	99.9772	-59.7462	21.9432	-3.02936
Leu	2974	110.48	596	96.8948	1009	115.156	-12.2962	4.23315	-1.18847
Met	576	21.3975	171	27.8004	169	19.2878	29.9232	-9.85951	1.44134
Asn	1806	67.0902	224	36.4168	686	78.2926	-45.7195	16.6976	-2.1499
Pro	1106	41.0862	284	46.1714	361	41.2006	12.3767	0.278481	1.12065
Gln	1161	43.1294	195	31.7022	411	46.9071	-26.4952	8.75902	-1.47962
Arg	1226	45.544	268	43.5702	316	36.0648	-4.33402	-20.8133	1.20811
Ser	1908	70.8793	366	59.5025	677	77.2655	-16.0509	9.00991	-1.29852
Thr	1797	66.7558	365	59.3399	613	69.9612	-11.109	4.80164	-1.17899
Val	1571	58.3603	451	73.3214	436	49.7603	25.6358	-14.7359	1.47349
Trp	343	12.7419	151	24.5489	61	6.96188	92.662	-45.3624	3.52618
Tyr	966	35.8854	200	32.515	334	38.1192	-9.3921	6.22458	-0.172354
Total	26919		6151		8762				more than 1.4 fold change
