# Supplementary material for: Mechanisms governing codon usage bias and the implications for protein expression in the chloroplast of Chlamydomonas reinhardtii
Source: Plant J. 2022 Oct 19;112(4):919–45. doi: 10.1111/tpj.15970 (PMC9828097; doi:10.1111/tpj.15970)
Supplement: Supplementary file 4 — Data S3. tRNA copy number. [file TPJ-112-919-s002.xlsx]

## Sheet: tRNAs
tRNA-Ala (GCA)	GGGGATATAGCTCAGTTGGTAGAGCGCTGCCTTTGCAAGGCAGATGTCAGCGGTTCGAATCCGCTTATCTCCACCA
tRNA-Arg (AGA)	GGGTTCATCGTTCAATGGATAGGACAGCGGCCTTCTAAGCCGTCAATGTAGGTTCGATTCCTACTGGGCCTGCCA
tRNA-Arg (CGT)	GAGCTTGTAGCTCAGTGGACTAGAGCACATGGCTACGAACCATGGGGTCGGGGGTTCGAAACCCTCCTGGCTCGCCA
tRNA-Asn (AAC)	TCTTCAGTAGCTCAGTGGTAGAGCGATCGGCTGTTAACCGATTGGTCGTAGGTTCAAGTCCTACCTGGGAGTCCA
tRNA-Asp (GAC)	GGGATTGTAGTTCAATTGGTTAGAGCACCGCCCTGTCACGGCGGAAGTTGCGGGTTCGAGTCCCGTCAATCCCGCCA
tRNA-Cys (TGC)	GGCGGCATAGCAAGCGGTAAGGCCGTGGATTGCAAATCTCTATTCCCCAGTTCAAATCTGGGTGCCGCCTCCA
tRNA-Gln (CAA)	TGGGGCGTCGCCAAGTGGTAAGGCTGCGGTTTTTGGTACCGCCATTCGCAGGTTCGAATCCTTCCGCCCCAGCCA
tRNA-Glu (GAA)	GCCCCCATCGTCTAGAGGCCTAGGACACCTCCCTTTCACGGAGAAAACGCGGATTCGAATTCCGCTGGGGGTACCA
tRNA-Gly (GGC)	GCGGACATAGCTCAATGGTAGAGTATTTCCTTGCCAAGGAAAATGTTGCGGGTTCGACTCCCGTTGTCCGCTCCA
tRNA-Gly (GGA)	GCGGATGTAACTCAATCGGTAGAGTGCGATCCTTCCAAGTTCGAGGTTGTGGGTTCGAGTCCCATCATCCGCTCCA
tRNA-His (CAC)	GGCGGGCGTAGCCAAGTGGTAAGGCAGTGGATTGTGACTCCACTATTCGCGGGTTCGAACCCCGTCGTTCGCCCCA
tRNA-Ile (ATA)	GCACTGTTGGCCGAGCGGATGAGGCAAACGACTCATAATCGTTATAAGGTAGGTTCAACTCCTATACGGTGCACCA
tRNA-Ile (ATC)	GGGCTATTAGCTCAGTTGGTTAGAGCGTTGCTTTGATAAGGCAAAAGTCGAAAGTTCAAATCTTTCATAGCCCACCA
tRNA-Leu (TTA)	GGGGATATGGCGGAATGGTAGACGCTACGGACTTAAAATCCGTTCTTGTGCGAACAAGGTGAGGGTTCAAGTCCCTCTTTCCCCACCA
tRNA-Leu (CTA)	GCCTTCGTGATGGAACTGGTAGACATCCTGGTTTTAGGAACCAGTGCTGAAAGGCGTGCCGGTTCAAATCCGGCCGAAGGCACCA
tRNA-Lys (TTT)	GGGTTGCTAACTCAATGGTAGAGTACTCGGCTTTTAACCGATAAGTTCTGGGTTCGAGTCCCAGGTAACCCACCA
tRNA-Met-e (ATG)	GCCTGCTTAGCTCAGTTGGTTAGAGCGTCCGTTTCATAAGCTGATTGTCACTAGTTCAAATCTAGTAGCAGGCACCA
tRNA-Met-i (ATG)	AGCAGGGTAGAGCAGTCTGGTAGCTCGTGGGGCTCATAATCCTGAGGTCGCAGGTTCAAATCCTGCCCCTGCCACCA
tRNA-Phe (TTC)	GCCGGGATAGCTCAGTTGGTAGAGCAAAGCGTTGAAAATGCTTGGGTCACCGGTTCAAGTCCGGTTCCTGGCACCA
tRNA-Pro (CCA)	CGGGATGTAGCGCCAGCTTGGTAGCGCATGTGCTTTGGGAGCATAGGGTCGCAGGTTCGAATCCTGTCATCCCGACCA
tRNA-Ser (TCA)	GGAAAGGTGGCAGAGTGGTTAATTGCACCAATTTTGAAAATTGGCGTGGCTTCGCGGTCACCGAGGGTTCGAATCCCTCCCTTTCCGCCA
tRNA-Ser (AGC)	GGAGAGATGGCTGAGTGGTCGAAAGCGGCTGATTGCTAATCAGTTTAAGTGCGACTTGCGCTTACGAGGGTTCGAATCCCTCTCTCTCCGCCA
tRNA-Thr (ACA)	GCTTGCTTAACTCAATCGGTAGAGTATCGGTTTTGTAAACCGAAGGTTATCGGTTCAACTCCGATAGCAAGCTCCA
tRNA-Trp (TGG)	ACGTCCTTAGTTCAGTCGGTAGAACGCAGGTTTCCAAAACCTGATGTCGTGGGTTCAATTCCTACAGGGCGTGCCA
tRNA-Tyr (TAC)	GGGTCGATGCCCGAGTGGTTAATGGGGGCGGATTGTAAATCCGTTGACTTAGTCTGCGTTGGTTCGAATCCGACTCGACCCACCA
tRNA-Val (GTA)	AGGCCCATAACTCAGTCGGTAGAGTGATTGCCTTACAAGCAATAGGTCATCGGTTCAAGTCCGGTTGGGCCTACCA

## Sheet: tRNA copy nb
amino acid	codon						Total copy number	total number of AA		amino acid	tRNA copy number	total number of AA		amino acid	Codon	tRNA	RPKM precursor	RPKM mature tRNA	total number of AA	Top7 number of AA	Top18 number of AA	Low Expr. Number of AA
Histidine	CAU=0	CAC=1					1	522		Arg 1	1	1061		Arg 1	CGU	trnR1	110.434	27.6678	1061	127	260	257
glutamine	CAA=1	CAG=0					1	1161		Arg 2	1	165		Arg 2	AGA	trnR2	8.2682	13.9564	165	2	8	59
proline	CCT=0	CCG=0	CCA=1	CCG=0			1	1106		Pro	1	1106		Pro	CCA	trnP	4.20158	7.43792	1106	117	284	361
arginine	CGT=1	CGC=0	CGA=0	CGC=0	AGA=1	AGG=0	2	1226		Glu	2	1191		Glu	GAA	trnE1+E2	33.5588	44.0804	1191	141	287	398
leucine	CTT=0	CTC=0	CTA=1	CTG=0	TTA=1	TTG=0	2	2974		Cys	1	204		Cys	UGC	trnC	6.34604	3.32929	204	30	59	86
										Thr	1	1797		Thr	ACA	trnT	6.34604	0	1797	154	365	613
aspartic acid	GAT=0	GAC=1					1	892		Ser 1	1	1331		Ser 1	UCA	trnS1	939.491	2.46294	1331	139	280	462
glutamic acid	GAA=2	GAG=0					2	1191		Ser 2	1	577		Ser 2	AGC	trnS2	10.4733	15.9306	577	40	86	215
alanine	GCT=0	GCC=0	GCA=2	GCG=0			2	1652		Trp	1	343		Trp	UGG	trnW	4.35456	5.287	343	70	151	61
glycine	GGT=0	GGC=1	GGA=1	GGG=0			2	2915		Leu 1	1	670		Leu 1	CUA	trnL1	66.3081	88.8962	670	102	192	219
valine	GTT=0	GTC=0	GTA=1	GTG=0			1	1571		Leu 2	1	2304		Leu 2	UUA	trnL2	33.9978	8.0091	2304	179	404	790
										Met	1	509		Ile 2	AUA	trnM1	10.4733	81.0384	207	0	1	121
tyrosine	TAT=0	TAC=1					1	966		Gly	2	1611		Met	AUG	trnM2e	3.83805	5.51162	509	69	153	161
serine	TCT=0	TCC=0	TCA=1	TCG=0	AGT=0	AGC=1	2	1908		Asp	1	892		Gly 1	GGC	trnG1	23.0706	20.4209	1304	260	584	247
cysteine	TGT=0	TGC=1					1	204		Tyr	1	966		Gly 2	GGA	trnG2	0.147911	0.297848	1611	262	596	419
tryptophan	UGG=1						1	343		Gln	1	1161		Asp	GAC	trnD	3.38886	2.46359	892	103	239	297
phenylalanine	TTT=0	TTC=1					1	1364		Lys	1	2207		Tyr	UAC	trnY	22.5263	0.582316	966	96	200	334
										Ala	2	1652		Gln	CAA	trnQ	34.4859	8.59178	1161	88	195	411
asparagine	AAT=0	AAC=1					1	1806		Ile 1	2	1635		Lys	AAA	trnK	12.4202	17.8251	2207	71	203	876
lysine	AAA=1	AAG=0					1	2207		Ile 2	1	207		Ala	GCA	trnA	661.614	582.509	1652	281	570	423
threonine	ACT=0	ACC=0	ACA=1	ACG=0			1	1797		His	1	522		Ile 1	AUC	trnI2	28.7159	7.17425	1635	178	382	506
isoleucine	ATT=0	ATC=2	ATA=1				3	1842		Met i	1	67		His	CAC	trnH	18.462	25.0768	522	84	179	166
methionine	ATG=2						2	783		Phe	1	1364		Met	AUG	trnM3i	18.462	56.9246	67	7	18	8
										Asn	1	1806		Phe	UUC	trnF	38.447	6.28267	1364	170	364	397
										Val	1	1571		Asn	AAC	trnN	5.44186	6.6109	1806	125	224	686
														Val	GUA	trnV	82.7766	4.31031	1571	188	451	436
																coexpressed
														wobble pairing taken into account
														for Gly GGA: read all codons
														for Ile AUC: do not read AUA
