# Supplementary material for: Mechanisms governing codon usage bias and the implications for protein expression in the chloroplast of Chlamydomonas reinhardtii
Source: Plant J. 2022 Oct 19;112(4):919–45. doi: 10.1111/tpj.15970 (PMC9828097; doi:10.1111/tpj.15970)
Supplement: Supplementary file 5 — Data S4. Codon pair bias. [file TPJ-112-919-s005.xlsx]

## Sheet: Dominant pairs
genome				Top 17				Low 8					Dinucleotides
AA1	AA2	codon 1	codon 2	AA1	AA2	codon 1	codon 2	AA1	AA2	codon 1	codon 2			genome	Top17	Low8
Leu1	Gly	CTA	GGA	Leu2	Gly	TTA	GGA	Phe	Arg	TTT	AGA		AT	1	1	2	%AT3	0.407407	0.406593
Pro	Leu1	CCT	CTA	Tyr	Ile1	TAT	ATC	Phe	His	TTC	CAT		AA	2	0	2	%GC3	0.592593	0.593407
Pro	Glu	CCC	GAA	Leu1	Leu1	CTT	CTA	Phe	Gln	TTC	CAA		AC	1	0	2
His	His	CAC	CAC	Pro	Leu1	CCT	CTA	Phe	Arg	TTC	CGT		AG	2	2	5
Gln	Phe	CAG	TTT	His	Thr	CAT	ACA	Leu2	Thr	TTG	ACC		TT	0	0	3
Gln	Trp	CAG	TGG	Gln	Glu	CAA	GAG	Ser1	Ser2	TCA	AGC		TA	0	1	4
Ile1	Leu1	ATC	CTT	Lys	Tyr	AAA	TAT	Ser1	Glu	TCA	GAG		TC	2	1	1
Ile2	Pro	ATA	CCC	Ser2	Tyr	AGC	TAC	Ser1	Asp	TCT	GAC		TG	0	2	3
Ile2	Asn	ATA	AAT	Ser2	Glu	AGT	GAA	Ser1	Thr	TCC	ACA		CT	0	2	4
Thr	His	ACC	CAT	Ala	Val	GCG	GTT	Ser1	Leu2	TCG	TTG		CA	1	0	3
Thr	His	ACG	CAT	Asp	Phe	GAC	TTT	Tyr	Arg	TAT	CGA		CC	5	0	4
Thr	Ser1	ACG	TCT	Glu	Trp	GAG	TGG	Tyr	Gly	TAT	GGC		CG	2	0	3
Lys	Leu2	AAG	TTG					Tyr	Gly	TAC	GGA		GT	6	1	5
Ser2	Leu1	AGT	CTG					Leu1	Ile1	CTC	ATT		GA	0	0	2
Ser2	Leu1	AGC	CTA					Trp	Phe	TGG	TTT		GC	4	0	4
Arg2	Arg2	AGA	AGA					Trp	Ile1	TGG	ATT		GG	0	1	7
Arg2	Glu	AGA	GAG					Trp	Val	TGG	GTT
Val	His	GTG	CAT					Pro	Glu	CCC	GAA
Val	Arg1	GTG	CGA					Pro	Gln	CCA	CAG
Ala	Leu1	GCC	CTA					His	Ser1	CAC	TCT
Ala	Gly	GCC	GGA					His	Met	CAT	ATG
Ala	Ser1	GCA	TCC					His	Arg2	CAT	AGA
Glu	Phe	GAG	TTT					Gln	Ala	CAG	GCA
Glu	Trp	GAG	TGG					Arg1	Pro	CGA	CCT
Glu	Gln	GAG	CAG					Arg1	Ala	CGA	GCA
Gly	Ile2	GGC	ATA					Ile1	Trp	ATC	TGG
								Met	Tyr	ATG	TAT
*at least more than 3 fold change								Met	Leu1	ATG	CTA
*red are rare codons								Met	His	ATG	CAT
								Met	Ala	ATG	GCC
								Met	Ala	ATG	GCA
								Thr	Leu1	ACC	CTT
								Thr	Val	ACG	GTT
								Asn	Tyr	AAC	TAC
								Lys	Phe	AAG	TTT
								Lys	Leu1	AAG	CTT
								Ser2	Thr	AGT	ACG
								Ser2	Glu	AGT	GAG
								Ser2	Ser1	AGC	TCA
								Arg2	Glu	AGA	GAG
								Arg2	Asn	AGA	AAC
								Arg2	Leu2	AGA	TTG
								Ala	Trp	GCT	TGG
								Ala	Met	GCC	ATG
								Ala	Val	GCG	GTT
								Ala	Val	GCC	GTA
								Ala	Val	GCA	GTG
								Ala	Gly	GCG	GGT
								Asp	Trp	GAT	TGG
								Glu	Phe	GAA	TTC
								Glu	Gly	GAA	GGG
								Glu	Phe	GAG	TTT
								Glu	Gln	GAG	CAG
								Gly	Ser1	GGT	TCC

## Sheet: codon pair bias genome
	codon 2 =>	Phe		Leu		Ser				Tyr		Cys		Trp	Leu				Pro				His		Gln		Arg				Ile			Met	Thr				Asn		Lys		Ser		Arg		Val
codon 1 (below)		TTT	TTC	TTA	TTG	TCT	TCC	TCA	TCG	TAT	TAC	TGT	TGC	TGG	CTT	CTC	CTA	CTG	CCT	CCC	CCA	CCG	CAT	CAC	CAA	CAG	CGT	CGC	CGA	CGG	ATT	ATC	ATA	ATG	ACT	ACC	ACA	ACG	AAT	AAC	AAA	AAG	AGT	AGC	AGA	AGG	GTT	GTC	GTA
Phe	TTT	0.117647	-0.611111	0.047619	-0.75	-0.352941	-1	0.142857	0	0	-0.666667	-0.2	1	-0.25	-0.75	-1	-0.285714	-1	-0.222222	-1	-0.538462	-0.5	-0.5	-1	-0.44	-0.5	-1	-0.666667	-0.666667	-1	0.205128	-0.142857	0.333333	-0.277778	0.285714	0.333333	0.0357143	-0.666667	0.230769	-0.235294	0.301887	-0.5	0.428571	0.25	2	0	0.206897	1	-0.0714286
	TTC	-0.333333	1.1	0.386364	-0.5	-0.222222	-1	0.181818	0.5	-0.25	1.4	-0.333333	-1	0.333333	0.111111	-1	-0.75	-1	1.2	0	0.142857	0	0.2	2	0.923077	-1	1.2	-0.5	0	-1	-0.47619	0.25	-0.666667	0.4	-0.181818	-1	-0.333333	-0.5	-0.7	0.777778	-0.535714	-0.5	-0.75	-0.666667	-0.333333	-1	-0.266667	-1	-0.133333
Leu	TTA	0.166667	-0.294118	-0.103226	0.142857	0.195122	-0.4	-0.192308	-0.5	-0.0697674	0.0588235	-0.416667	0.5	-0.2	-0.2	1	-0.230769	-0.75	0.09375	0	-0.145833	0.4	-0.25	-0.214286	-0.0666667	1.4803e-16	-0.0410959	1.4803e-16	-0.714286	-1	0.0582524	-0.277778	-0.357143	0.0882353	1.18424e-16	0.285714	0.155844	-0.375	0.15	-1.65242e-16	0.0258065	-0.1	0.114286	-0.181818	0.727273	-1	-0.142857	-0.5	-0.0545455
	TTG	0.666667	-0.5	0.142857	-1	-1	1	1	1	0.5	-1	0	-1	0	-1	-1	1	0	0.5	-1	-2.96059e-16	-1	1	0	-0.25	-1	-0.25	-1	0	-1	1.77636e-16	-1	-1	-0.5	-0.666667	-1	-0.5	-1	-0.4	-1	0.142857	-1	-0.5	0	0	-1	-0.333333	-1	-2.96059e-16
Ser	TCT	-0.3125	0	0.265306	-0.333333	0.0909091	-1	0	-0.333333	-0.0769231	1.77636e-16	-0.333333	0	1.4803e-16	-0.3	-1	0.8	1	-0.833333	-1	0.666667	1	-1	-0.4	-0.285714	-0.5	-0.2	-1	-1	-1	-0.12	1.77636e-16	-0.25	-0.222222	-0.461538	0	-0.176471	-0.5	-0.380952	0.222222	-0.05	-0.333333	0.1	0.666667	-2.96059e-16	-1	0.0714286	-1	-0.0714286
	TCC	-0.5	0	-0.333333	0	1	-1	-1	-1	-1	-1	-1	-1	-1	1	-1	-1	-1	1	-1	0	-1	0	-1	1	-1	-1	-1	-1	-1	-2.96059e-16	-1	0	0	-1	-1	0.5	-1	1	-1	-0.2	-1	-1	-1	-1	-1	-0.5	-1	-0.5
	TCA	-0.25	-0.636364	-0.274194	-2.96059e-16	-0.642857	-1	-0.588235	-2.96059e-16	-0.375	-0.166667	-1	0	0	-0.25	-1	-0.333333	-1	-0.285714	-1	-0.272727	-1	0.857143	0.166667	-0.0384615	1.5	0.722222	0	-0.5	-1	-0.0645161	-0.166667	0.4	1.61487e-16	0.3125	-1	0.571429	1	-0.0740741	0.0833333	0.26	-0.75	0.333333	0.75	-0.666667	-1	-0.166667	-1	0.0588235
	TCG	-0.25	-0.5	1.77636e-16	1	1.66667	0	-0.666667	0	-2.96059e-16	-1	0	-1	-1	1	-1	0	-1	-0.5	-1	1	-1	-0.5	0	0	-1	-1	-1	-1	-1	0.4	0	0	-0.5	-0.333333	-1	-0.5	0	-0.4	-0.5	-0.75	0	0	-1	-1	-1	0.333333	-1	-2.96059e-16
Tyr	TAT	0.115385	-0.428571	0.196721	-2.96059e-16	-0.307692	-0.5	0.4375	-0.333333	0.3	-0.625	-0.333333	0	-0.307692	-0.75	-1	0.4	-1	-0.444444	-1	-0.461538	-0.5	0	-0.142857	-0.0384615	-0.5	-0.25	1	-2.96059e-16	-1	0	0.6	-0.75	1.61487e-16	-0.0714286	0	0	1	0.285714	-0.466667	0.102564	0.666667	-0.0909091	-0.75	0.5	-1	-0.0625	-1	-0.0625
	TAC	0.1	-0.166667	-0.25	-0.5	-0.4	-1	-0.333333	-1	-0.5	0.333333	-0.333333	1	0.5	-0.4	-1	0.5	0	1	-1	0.6	1	-2.96059e-16	-0.333333	0.1	0	0.1	0	0	-1	-0.545455	1	0	-0.2	-0.333333	-1	-0.142857	-1	-0.785714	1.16667	-0.533333	0	0.6	-0.5	-1	-1	0	0	0.166667
Cys	TGT	0.4	-0.666667	0	0	-2.96059e-16	-1	0.25	0	-0.75	0	0	-1	-0.2	0.333333	-1	-1	-1	-0.333333	0	-0.4	-1	-0.5	0.5	-0.25	0	0.5	-1	-1	-1	0.1	-0.5	-1	-0.5	-0.4	0	1.4803e-16	0	0	-0.25	-0.111111	-1	-0.333333	0	-1	-1	-0.25	-1	0.5
	TGC	-1	-1	-0.333333	-1	-1	-1	-1	-1	-1	1	-1	-1	0	-1	-1	0	-1	0	-1	-1	1	-1	-1	1	-1	-1	-1	-1	-1	-1	-1	0	1	-1	-1	1	-1	-0.5	-1	0	-1	-1	-1	-1	-1	-1	-1	-1
Trp	TGG	-0.0555556	1.77636e-16	0.0571429	-1	-0.25	-1	1.77636e-16	0.5	0	-0.333333	-2.96059e-16	-1	0	0	-1	-0.666667	0	-0.333333	0	-0.5	1	-0.333333	0.166667	1.61487e-16	-1	-0.25	-1	0	-1	-0.2	0.75	-2.96059e-16	1.4803e-16	0.285714	0	-0.333333	-1	1.77636e-16	-0.2	-0.142857	1	0	0	0.5	-1	0.666667	-1	-0.555556
Leu	CTT	0.0769231	-0.142857	0.366667	-1	0.25	2	0.3	0	0	0.75	-2.96059e-16	0	0.25	0.833333	0	1	1	1.4803e-16	-1	0	-1	-1	1.33333	1.18424e-16	0.5	-0.0714286	-1	-0.5	-1	-0.35	1	-2.96059e-16	-0.571429	0.166667	-1	-0.466667	-1	-0.736842	0.25	-0.266667	1	-0.428571	0.5	-0.333333	-1	0.727273	-1	0.272727
	CTC	-1	-1	0	-1	-1	-1	0	-1	-1	-1	-1	-1	-1	0	-1	-1	0	-1	-1	0	-1	-1	-1	-1	-1	-1	-1	-1	-1	-1	-1	-1	-1	-1	-1	0	-1	1	-1	-1	-1	-1	-1	-1	-1	-1	-1	-1
	CTA	-0.666667	-2.96059e-16	-0.307692	0	-0.5	-1	-1	-1	-1	-1	1	-1	1	-2.96059e-16	-1	-1	-1	-2.96059e-16	-1	-0.5	0	0	0.5	0	0	-0.428571	0	0	-1	-0.111111	0.5	-0.5	0.333333	-0.4	-1	0.142857	0	-0.555556	1	-0.153846	1	-0.333333	-1	0	0	0.2	-1	-0.4
	CTG	-0.5	-1	-0.25	1	0	-1	-0.5	-1	1	-1	0	-1	-1	-1	-1	0	-1	0	-1	-1	-1	0	-1	0	-1	1	-1	0	-1	-1	1	0	-1	-0.5	-1	-0.5	-1	-1	-1	0	0	-1	-1	-1	-1	-0.5	-1	0
Pro	CCT	0.0625	-0.222222	-0.133333	-1	0.142857	1	-0.125	-0.5	-0.2	0.25	0.5	-1	-0.428571	0.666667	0	2.33333	-1	-0.8	-1	-0.5	-1	-0.666667	-0.333333	-0.5	-1	-0.6	-1	-1	0	0.166667	0.5	0.666667	0.333333	1.77636e-16	-0.5	0	-1	-0.0666667	0	-0.416667	-0.5	0.166667	0	-0.666667	0	-0.428571	-1	0.357143
	CCC	1	-1	-0.5	-1	0	-1	-1	-1	-1	0	-1	-1	0	-1	-1	-1	-1	0	-1	-1	-1	-1	-1	-0.5	-1	-1	-1	-1	-1	0.5	-1	-1	0	0	-1	-1	-1	0	-1	-2.96059e-16	-1	-1	0	-1	-1	-0.5	-1	0.5
	CCA	-0.08	-0.230769	-0.266667	-2.96059e-16	0.1	0	-0.166667	-0.5	-0.214286	0.333333	-0.2	-1	0.1	0.333333	0	-0.75	0	0	0	0.454545	0	-0.6	1	0.222222	1	0.454545	0.5	0.333333	-1	-0.25	-0.6	0.5	-0.375	0.0666667	0.5	0.105263	-1	-0.0869565	0.1	0.135135	0.333333	-0.222222	-0.333333	-0.25	-1	-0.272727	-1	0.0952381
	CCG	0.333333	0	0.4	-1	0	-1	-0.5	-1	-0.5	0	-1	-1	1	1	-1	-1	-1	-1	-1	0.5	-1	-1	0	0	-1	-0.666667	0	-1	-1	0.666667	-1	-1	-1	-1	-1	-0.5	-1	-0.333333	-1	0.25	0	-1	-1	-1	-1	-0.5	-1	0.5
His	CAT	-0.0769231	-0.714286	0	0	-0.666667	-1	0.285714	-0.5	0.6	-1	0	-1	-0.333333	-1	-1	-0.5	-1	0.5	-1	-0.166667	-1	-0.8	-0.8	0.125	0	-0.444444	-1	1	-1	0.0666667	-2.96059e-16	-0.5	-0.1	0.6	1	-0.333333	-1	0.307692	-0.5	0.368421	-1	0.8	0	1	-1	-0.375	0	-0.5
	CAC	-0.636364	1.83333	0.0666667	0	0.4	-1	-0.428571	-1	-0.333333	-0.25	-1	0	0	0.666667	-1	-1	0	-0.5	-1	0.2	-1	-0.6	2.25	-0.142857	-1	0.125	-1	-1	-1	-0.230769	-2.96059e-16	-1	0	1.77636e-16	-1	-0.5	-1	-0.75	1.2	-0.470588	0	-0.4	-0.5	-0.5	0	-0.142857	-1	1
Gln	CAA	-0.181818	-0.166667	-0.0410959	-0.25	0.1	-0.333333	-0.52	0.75	0.05	-0.125	0	-1	-0.416667	0.571429	-1	-0.285714	-1	-0.333333	0	0.185185	-0.666667	-0.111111	-0.375	1.92039e-16	-2.96059e-16	-0.135135	-0.333333	0.75	0	0.0416667	-0.444444	0.714286	1.42109e-16	-0.241379	1	1.92039e-16	0.25	0.0363636	-0.125	1.65242e-16	0.166667	0.388889	0.2	-0.5	1	-2.36848e-16	0	0.0689655
	CAG	2	0	-0.5	-1	-0.5	-1	-0.5	0	-1	0	-1	-1	4	0	-1	-1	-1	0.5	-1	-0.5	-1	1	1	-0.666667	0	-2.96059e-16	0	-1	-1	0.25	-1	0	-0.5	-0.333333	0	-0.666667	0	-0.2	-0.5	-0.428571	-1	-0.5	-1	1	-1	-0.666667	-1	-0.333333
Arg	CGT	0.111111	0.285714	0.180328	-0.333333	-0.285714	-0.5	0.705882	-2.96059e-16	0.269231	-0.3	0.166667	-1	1.18424e-16	-0.666667	-1	-0.5	-0.5	-0.0714286	-0.5	-0.136364	-0.666667	0.125	-0.428571	-0.225806	-0.666667	0.263158	-1	-0.25	-1	-0.0285714	-0.333333	-0.4	0.2	-0.111111	-1	-0.130435	-2.96059e-16	-0.1875	-0.0714286	-0.0675676	-0.8	-0.416667	0.5	-0.833333	-1	0.111111	1	-0.0769231
	CGC	-1	-1	-0.2	-1	-1	-1	-0.5	-1	1	-1	-1	-1	0	1	-1	-1	-1	-1	-1	0	-1	1	0	-2.96059e-16	-1	-0.666667	-1	-1	-1	1.66667	-1	-1	-1	-0.5	0	0	0	-2.96059e-16	-0.5	-0.333333	-1	1	-1	0	-1	1.5	-1	-0.5
	CGA	-0.666667	-1	1.4803e-16	-1	-0.5	-1	-0.5	-1	-0.333333	-1	0	-1	-0.5	-0.5	-1	0	0	1	0	-2.96059e-16	-1	0	-1	1.66667	-1	-0.5	0	-1	-1	-0.5	-1	-1	-0.5	-0.5	-1	-2.96059e-16	-1	0.5	-0.5	0	-1	-0.5	-1	-1	-1	-2.96059e-16	-1	-0.666667
	CGG	-1	-1	-1	-1	-1	-1	-1	-1	-1	-1	-1	-1	-1	-1	-1	-1	-1	-1	-1	-1	-1	-1	-1	-1	-1	-1	-1	-1	-1	-1	-1	-1	-1	-1	-1	-1	-1	-1	-1	-1	-1	-1	-1	-1	-1	1	-1	-1
Ile	ATT	-0.142857	0.2	0.175824	-1	0.12	0.333333	0.0967742	-0.4	0.119048	0.125	0.4	-1	0.235294	-0.0555556	0	-0.375	-1	-0.384615	1	-0.025641	-0.5	0	-0.133333	0.0833333	-0.25	-0.0697674	-0.75	0.2	-1	0.0483871	-0.454545	-0.555556	-0.15	-0.0526316	1.77636e-16	0.122449	-0.833333	-0.2	-0.307692	0.0111111	-0.5	-0.272727	0	-0.285714	-1	-0.05	0	0.0512821
	ATC	-0.222222	0.6	-0.5	-1	0.6	-1	-1	-1	-0.285714	-0.333333	-1	-1	-0.666667	2.33333	-1	-1	-1	-0.4	-1	1.42857	-1	0.333333	-2.96059e-16	-0.222222	-1	0.375	-1	-1	-1	1.61487e-16	1	0.5	0.25	-0.571429	0	-0.111111	0	-0.0909091	1.77636e-16	-0.125	-1	-0.75	-1	-1	-1	-0.285714	-1	0.285714
	ATA	0.142857	-1	-0.416667	-1	-0.25	-1	0.2	-1	-0.833333	-0.666667	-1	-1	-1	-1	-1	0	1	-0.25	3	-0.5	-1	-0.333333	0	-0.571429	0	-0.166667	1	0	-1	-0.444444	0.5	0.5	0.333333	-0.4	-1	0.571429	-1	2.125	0	0.166667	1	0.666667	1	1	0	-0.5	0	-0.4
Met	ATG	-0.416667	0.571429	-0.193548	-0.5	0.2	0	-0.0833333	-0.5	-0.105263	0.142857	0	-1	0	1	-1	-0.333333	0	0.0625	0.5	-0.166667	-2.96059e-16	-0.166667	0.0909091	0.04	-1	0.0869565	0	-2.96059e-16	-1	-0.0384615	1.77636e-16	0.25	1.77636e-16	-0.176471	-1	0.181818	-2.96059e-16	-0.0454545	0	-0.037037	0	0.125	-1	-1	-1	0.333333	0	-0.4
Thr	ACT	0.3	0.545455	0.309091	-0.666667	0.214286	1	0.111111	-2.96059e-16	0.0666667	0.333333	0.666667	0	-0.125	-0.0909091	0	0.2	0.5	-0.222222	-1	-0.0769231	-0.5	-0.428571	-0.5	0.125	-0.666667	-0.55	-0.5	-0.5	-1	0.0909091	-0.5	-0.2	0.25	-0.222222	-1	-0.347826	-0.333333	-0.210526	-0.25	-0.0847458	-0.5	-0.0833333	-0.5	-2.96059e-16	-1	-0.142857	0	0
	ACC	-0.333333	-0.5	-0.714286	-1	1.5	-1	-0.666667	-1	-0.5	-1	-1	-1	-1	0.5	-1	0	-1	0	-1	-0.5	-1	2	0	-0.5	-1	-0.333333	-1	-1	-1	1	-1	0	0.5	0.5	-1	-0.333333	0	0.6	-0.5	-0.285714	-1	-1	-1	-1	-1	0	-1	-0.5
	ACA	-0.461538	0	-0.267606	0	-0.555556	-0.5	-0.173913	-0.5	-0.210526	-0.375	-0.5	-1	0.0909091	-0.285714	-1	-0.166667	-0.5	-0.181818	-0.5	0.294118	-0.5	0.333333	-0.625	-0.0731707	0	0.269231	0	0.666667	-1	-0.186047	0.125	1.4803e-16	-0.25	0.173913	-0.666667	0.275862	0.666667	0.183673	-0.047619	0.184211	1.77636e-16	0.3125	-0.2	0.5	-1	-0.368421	-1	0.166667
	ACG	-0.333333	-0.5	0.5	0	2	-1	0.666667	-1	1	0	0	-1	-0.5	-0.5	-1	-1	-1	-0.5	-1	0	-1	4	-1	-0.2	0	-0.333333	-1	1	-1	1.77636e-16	0	-1	-1	-0.333333	-1	-0.333333	-1	1.77636e-16	-0.666667	-0.75	-1	-1	-1	-1	-1	0.5	-1	1
Asn	AAT	0.170732	-0.454545	0.169643	1.4803e-16	-0.111111	0.666667	0.0882353	-0.666667	0.15625	-0.307692	-0.25	1	-0.6	-0.227273	0	0.2	-0.333333	-0.2	-0.666667	-0.0666667	-2.96059e-16	1.61487e-16	-0.333333	-0.0153846	0.2	-0.333333	-1	0.666667	-1	0.0666667	-0.454545	1.125	0	0.107143	0.75	-0.194444	1	0.078125	-0.296296	0.0288462	0.571429	-0.166667	0	0.25	1	-0.25	0	-0.0645161
	AAC	-0.166667	0.444444	-0.375	1	0.166667	-0.5	0.133333	-1	-0.285714	1.4803e-16	-0.25	0	1	-0.333333	-1	-0.5	-1	0.111111	0	0.307692	-0.5	1.77636e-16	0.25	-0.0357143	-0.666667	0.5	0	-1	-1	-0.192308	0.6	-0.25	-0.111111	0.0833333	-1	-0.4	-0.5	-0.222222	0.583333	-0.155556	-0.666667	-0.2	0.666667	-0.5	0	0.142857	0	0.153846
Lys	AAA	0.025	-0.333333	-0.169355	1	-0.147059	1	0.139535	0.571429	0.162791	-0.588235	-0.2	-1	-0.0625	0.166667	-1	0.363636	1	-0.151515	-0.75	0.12	0.2	0.4375	-0.5	-0.0373832	-0.375	0.0243902	0.285714	-0.5	-1	0.04	-0.176471	0.142857	4.30632e-16	-0.09375	0.25	0.168675	-0.333333	0.0978261	-0.230769	-0.0561224	0	-0.310345	-0.222222	-0.384615	0.5	-0.307692	0	0.0789474
	AAG	1.66667	-0.5	-0.375	2	-0.666667	-1	-0.666667	-1	0.666667	-1	-1	0	0	1	-1	-1	-1	0.5	-1	-0.75	-1	-1	-1	0.714286	1	-0.166667	1	-1	-1	-0.428571	0	1	-0.5	-0.75	-1	-1	-1	1.4803e-16	-0.333333	0.615385	0	1.5	-1	0	-1	-2.96059e-16	-1	-0.666667
Ser	AGT	1	-0.142857	0.119048	-0.5	-0.3	-1	-0.166667	0	0.909091	-0.6	0	0	-0.2	-0.375	-1	-0.75	2	-0.6	0	0.25	-1	-0.2	-0.75	-0.111111	0.5	-0.615385	1	0	-1	0.142857	-0.75	0.333333	0	-0.363636	-1	-0.357143	1.5	0.111111	-0.375	-0.0882353	0.333333	-0.375	-2.96059e-16	0.5	-1	-0.166667	-1	0
	AGC	0.5	0	-0.25	0	0.666667	-1	0.75	0	-0.75	0.5	0	-1	0.5	-0.333333	-1	2	-1	0	-1	-0.666667	0	1	-0.5	-0.2	-1	0.75	-1	-1	-1	1.4803e-16	-0.5	-1	-0.333333	-0.75	-1	-0.4	-1	1	-1	-0.3	0	-2.96059e-16	0	-1	-1	-0.25	-1	-0.25
Arg	AGA	-0.4	-0.333333	-0.4	0	-1	-1	-0.666667	-1	-1	-1	-1	-1	-0.333333	-0.5	0	-1	0	-2.96059e-16	-1	0.25	-1	0.5	-1	0.6	-1	-0.333333	0	0	-1	1.4803e-16	-1	-1	-0.666667	-0.333333	-1	0.5	0	0.4	0.333333	0.666667	1	-0.5	-1	3	-1	-0.25	-1	-0.75
	AGG	-1	0	-0.5	0	0	-1	0	-1	0	-1	-1	-1	-1	-1	-1	-1	-1	-1	-1	-1	-1	-1	-1	-1	-1	-1	-1	-1	-1	-1	-1	-1	-1	0	-1	-1	0	-1	-1	0	-1	-1	-1	-1	-1	0	-1	-1
Val	GTT	-0.0333333	-0.25	0.269231	-0.333333	0.9375	-0.5	0.45	-0.75	0.277778	0	0	1	0.133333	0.2	-1	-0.2	-0.5	-0.181818	-0.5	0	0.5	-0.5	-0.6	-0.157895	-1	-0.304348	-1	-2.96059e-16	-1	0.322581	-0.666667	-0.2	-0.363636	-0.0526316	-1	-0.208333	-0.666667	-0.392857	-0.0833333	0.204545	-0.666667	-0.285714	-0.25	-0.5	0	0.263158	-1	0.263158
	GTC	0	-1	-0.5	-1	-1	-1	-1	-1	-1	0	-1	-1	-1	-1	-1	-1	-1	-1	-1	0	-1	-1	-1	-1	-1	0	-1	0	-1	-1	-1	0	-1	-1	-1	-1	-1	0	0	-1	0	-1	-1	-1	-1	-1	-1	0
	GTA	-0.206897	0.866667	-0.27451	-2.96059e-16	-0.25	0	-0.35	0	-0.411765	0	-0.285714	-1	-0.266667	-0.4	-1	0.2	-1	-0.0909091	-0.5	-0.125	0	0.5	-0.4	0	0	0.272727	-0.5	-0.666667	-1	-0.3	0.833333	-0.5	0.363636	0	0.333333	0.478261	-0.333333	0.259259	0.166667	-0.119048	-0.666667	-0.428571	-0.75	-0.25	-1	-0.263158	-1	-0.111111
	GTG	-1	0	-0.142857	1	0.5	-1	-0.333333	-1	-2.96059e-16	-1	0	-1	0.5	-1	-1	0	-1	-0.5	0	0.5	-1	2	0	0.666667	0	-0.333333	-1	2	-1	-0.75	-1	-1	-0.5	-1	-1	-0.333333	-1	-0.25	-0.5	-0.5	0	0.5	-1	0	-1	-0.666667	-1	0.333333
Ala	GCT	-0.321429	0.0666667	0.0833333	-0.5	0	-1	0.45	0.25	-0.142857	1.125	0.125	-1	0.0833333	0.214286	-1	0.166667	-0.5	0	-1	-0.0526316	0.5	-0.307692	0.909091	-0.411765	-1	0.0277778	-0.666667	0	-1	0.226415	-0.444444	-0.571429	-0.136364	0.0952381	-0.333333	-0.37037	-2.96059e-16	-0.297297	0.5625	-0.107143	-0.25	-0.285714	0	1.4803e-16	0	0.222222	-1	-0.153846
	GCC	-1	-0.5	0	-1	-1	-1	-1	-1	-1	0	1	-1	-0.5	-0.5	-1	2	-1	0	-1	-0.5	-1	0	-1	-0.25	-1	-0.75	-1	-1	-1	0.333333	-1	-1	1.33333	-2.96059e-16	-1	1	0	1.25	-0.5	0.166667	-1	0	-1	-1	0	-0.666667	-1	-0.666667
	GCA	0.176471	0.666667	-0.333333	-1	-0.444444	2	0	1	-0.25	-0.2	-0.4	0	-0.142857	0.125	-1	-0.5	0	0.375	0	-0.363636	-0.5	-0.5	-0.428571	0.5	0	0.238095	0.5	-0.5	-1	-0.387097	0.166667	-0.6	-0.0769231	-0.0833333	-0.5	0.1875	0.5	-0.227273	0.111111	0.151515	0.5	-0.25	-0.666667	-0.5	-1	-0.1875	-1	-0.4
	GCG	-0.333333	-0.5	0.333333	-1	-1	-1	-0.5	0	-0.5	-1	-1	-1	0	1	-1	-1	-1	-1	-1	0.5	-1	-1	-1	1.66667	-1	-1	0	-1	-1	-0.4	1	-1	-1	-0.5	-1	-1	1	-0.25	-1	-0.6	0	-0.5	-1	-1	-1	1.66667	-1	0.333333
Asp	GAT	0.15625	-0.411765	0.326923	-0.333333	1.61487e-16	-1	-0.214286	-0.666667	0.272727	-0.666667	-0.166667	-1	-0.166667	-1	-1	-0.6	-1	0.0833333	-1	-0.222222	-1	-0.142857	-0.333333	-0.136364	-0.5	-0.285714	0.5	0	0	0.219512	-0.571429	-0.5	-0.153846	0.615385	-0.5	-0.0588235	0	-2.36848e-16	0.0769231	0	-2.96059e-16	0.3	0.333333	-0.5	-1	-0.166667	-1	-0.235294
	GAC	-0.181818	0.166667	-0.294118	-1	-0.75	-1	1.77636e-16	-1	-0.875	1.66667	0.5	-1	0	0.5	-1	-1	-1	1	-1	0.166667	-1	0	0.5	0.428571	-1	0.714286	-1	-1	-1	-0.428571	-0.333333	-1	0.25	-0.6	-1	-0.833333	-1	-0.1	-0.4	-0.0625	0	0.5	0	0	-1	0.833333	0	0.333333
Glu	GAA	-0.28	-0.153846	-0.08	-0.75	-0.117647	-1	-0.238095	0.25	-0.125	0.166667	0.125	-1	-0.5	0.133333	1	0	0.5	0.2	-1	-0.2	-0.5	0.111111	-0.125	-0.1	-0.666667	0.0294118	0.333333	-0.75	-1	-0.0277778	0.384615	-0.8	0.0625	0.133333	0.5	-0.025641	-0.5	0.097561	-0.166667	0.0227273	-0.333333	0.4	1.77636e-16	-0.666667	0	0.166667	0	-0.173913
	GAG	2	0.5	-0.142857	1	-1	-1	-0.5	-1	-0.5	0	-1	-1	5	-1	-1	1	-1	0	-1	0.5	-1	0	-1	0.5	2	0.333333	0	-1	-1	-0.571429	-1	0	-1	-1	-1	-0.5	-1	-0.75	-0.5	-0.25	0	0.5	-1	0	-1	-0.5	-1	-1
Gly	GGT	-0.0222222	0.217391	0.0103093	-1	0.0588235	0.5	-0.136364	0	-0.172414	0.636364	0	0	0.136364	0.263158	-1	-0.333333	-0.5	0.214286	-0.5	-0.380952	-1	-0.5	0.357143	0.0232558	0.5	0.0789474	-2.96059e-16	-0.75	-1	0.12	0.153846	-0.3	0.0416667	0.185185	-1	-0.371429	-0.5	-0.5	0.111111	0.0491803	-0.75	-0.2	-0.4	-1	-1	0.358974	-1	-0.0263158
	GGC	1.77636e-16	-0.333333	-0.1	1	-0.5	-1	-0.666667	-1	0.666667	-1	-1	-1	-0.666667	1	-1	-1	-1	0.5	1	-0.333333	0	0.5	0	1.77636e-16	-1	0	-1	-1	-1	-0.5	-1	2	-0.666667	-0.666667	0	0.25	-1	0.4	-0.5	-0.142857	-1	0	1	-1	-1	-0.5	-1	0
	GGA	-0.25	-0.75	0.0625	0	0.333333	-1	-0.25	1	-0.4	-1	-0.5	-1	-0.5	-0.666667	-1	-1	-1	-2.96059e-16	1	0	0	0.666667	-0.666667	-0.428571	-1	0.714286	-1	1	-1	-0.615385	-0.666667	1	0	1.2	-1	0.166667	0	1.14286	0.333333	0.2	0	-2.96059e-16	-1	-1	-1	-0.571429	-1	-0.428571
	GGG	0	-1	-0.25	-1	-1	0	0.5	0	-0.666667	0	0	-1	-0.5	-0.5	-1	1	0	-1	-1	-1	-1	-0.5	-1	-0.5	-1	0.333333	-1	0	-1	0.166667	-1	-1	-0.5	0	0	-2.96059e-16	1	1.25	0	-0.6	-1	-1	-1	-1	-1	-2.96059e-16	-1	-0.666667
																																							-0.123849				-0.182226
																																							TAA				TAG
																																			average cA-N1,N2				-0.162012				-0.424567
[truncated: 16 more columns]

## Sheet: Top 18 pair bias
		Phe		Leu		Ser				Tyr		Cys		Trp	Leu				Pro				His		Gln		Arg				Ile			Met	Thr				Asn		Lys		Ser		Arg		Val
		TTT	TTC	TTA	TTG	TCT	TCC	TCA	TCG	TAT	TAC	TGT	TGC	TGG	CTT	CTC	CTA	CTG	CCT	CCC	CCA	CCG	CAT	CAC	CAA	CAG	CGT	CGC	CGA	CGG	ATT	ATC	ATA	ATG	ACT	ACC	ACA	ACG	AAT	AAC	AAA	AAG	AGT	AGC	AGA	AGG	GTT	GTC	GTA
Phe	TTT	-1	-1	-1	-1	-1	-1	0	-1	-1	-1	0	-1	-1	-1	-1	-1	-1	-1	-1	-0.5	-1	-1	-1	-1	-1	-1	-1	-1	-1	-0.666667	-1	-1	-0.75	1	-1	0.666667	-1	0	-0.333333	-0.333333	-1	-1	0	-1	-1	-0.666667	-1	-0.666667
	TTC	0.4	0.166667	0.55	-1	-0.25	-1	0.25	0	-1.4803e-16	0.375	-0.333333	-1	0.2	0	-1	-0.666667	-1	1	-1	-0.5	0	0	0.375	0.3	-1	0.363636	-1	-1	-1	0.125	-1.4803e-16	-1	0.222222	-0.25	-1	-0.5	-1	-1	0.142857	1.4803e-16	-1	-0.5	0	-1	-1	0.125	-1	0.222222
Leu	TTA	0.285714	-0.05	-0.166667	-1	0.0833333	-1	-0.166667	-1	-0.666667	0	0	-1	-0.111111	-0.625	-1	-0.333333	-1	0	-1	0.25	-1	-1	-0.333333	0	-1	-0.3125	0	-1	-1	-0.105263	-0.5	-1	0.111111	-0.416667	-1	0.75	-1	-1.4803e-16	0	-0.285714	-1	0.166667	-0.333333	1	-1	-0.0833333	-1	-0.0769231
	TTG	-1	-1	-1	-1	-1	-1	-1	-1	-1	-1	-1	-1	-1	-1	-1	-1	-1	-1	-1	-1	-1	-1	-1	-1	-1	-1	-1	-1	-1	-1	-1	-1	-1	-1	-1	-1	-1	-1	-1	-1	-1	-1	-1	-1	-1	-1	-1	-1
Ser	TCT	-0.5	-0.5	0.0909091	-1	0.333333	-1	-0.666667	-1	-1	-1.4803e-16	0	-1	0.25	-0.25	-1	0.5	-1	-1	-1	0.666667	-1	-1	-0.25	-0.4	-1	-0.166667	-1	-1	-1	1.4803e-16	0	-1	-0.4	-0.666667	-1	-0.666667	-1	-1	0	0	-1	-1	1	0	-1	0.166667	-1	-0.166667
	TCC	-1	-1	-1	-1	-1	-1	-1	-1	-1	-1	-1	-1	-1	-1	-1	-1	-1	-1	-1	-1	-1	-1	-1	-1	-1	-1	-1	-1	-1	-1	-1	-1	-1	-1	-1	-1	-1	-1	-1	-1	-1	-1	-1	-1	-1	-1	-1	-1
	TCA	-1	-0.5	1.4803e-16	-1	-0.333333	-1	-1.4803e-16	-1	-1	-0.333333	-1	-1	-0.25	-1	-1	-1	-1	0	-1	-0.666667	-1	-1	-0.25	0.6	-1	-0.166667	-1	-1	-1	1.4803e-16	-1	-1	-0.2	1.66667	-1	-1.4803e-16	-1	-1	0.5	0	-1	-1	0	-1	-1	-0.333333	-1	0.428571
	TCG	-1	0	1	-1	0	-1	-1	-1	-1	-1	-1	-1	-1	-1	-1	-1	-1	-1	-1	-1	-1	-1	0	-1	-1	-1	-1	-1	-1	0	-1	-1	-1	0	-1	-1	-1	-1	-1	-1	-1	-1	-1	-1	-1	-1	-1	-1
Tyr	TAT	-1	-0.333333	-0.2	-1	-1	-1	0	-1	-1	-1	-1	-1	-1	-1	-1	1	-1	-0.5	-1	-1	-1	-1	0	-0.666667	-1	-1.4803e-16	-1	-1	-1	-0.666667	2	-1	-1	-0.5	-1	1	0	-1	-1	-1	-1	0	-1	-1	-1	1	-1	-0.666667
	TAC	1	-0.333333	0	-1	-0.666667	-1	-0.333333	-1	-1	0	-0.333333	0	0.2	-0.5	-1	0	-1	0	-1	0.166667	0	-1	-0.333333	1.4803e-16	0	-0.142857	-1	-1	-1	-0.5	0.5	-1	-1.4803e-16	-0.4	-1	-0.2	-1	-1	0.6	0.333333	-1	0.5	0	-1	-1	0	-1	-0.333333
Cys	TGT	1	-0.666667	-0.5	-1	-1	-1	0	-1	-1	-0.5	0	-1	-1	0.5	-1	-1	-1	-0.5	-1	-1.4803e-16	-1	-1	0	-0.5	0	0	-1	-1	-1	0.333333	-1	-1	0	-1.4803e-16	-1	-0.333333	-1	-1	0	-0.333333	-1	-1	0	-1	-1	-0.333333	-1	0.333333
	TGC	-1	-1	-1	-1	-1	-1	-1	-1	-1	0	-1	-1	-1	-1	-1	-1	-1	-1	-1	-1	-1	-1	-1	-1	-1	-1	-1	-1	-1	-1	-1	-1	-1	-1	-1	-1	-1	-1	-1	0	-1	-1	-1	-1	-1	-1	-1	-1
Trp	TGG	-0.333333	0	0.2	-1	-0.5	-1	0.25	0	1	-0.6	0	-1	0	-0.4	-1	-1	-1	0	-1	-0.666667	0	0	-0.142857	0	-1	0	-1	-1	-1	-0.285714	0.333333	-1	0	0.25	-1	-0.25	-1	-1	0	-0.166667	0	0	-1	-1	-1	0.25	-1	-0.5
Leu	CTT	-0.333333	-0.428571	0.25	-1	-0.25	-1	0.5	-1	0	0.666667	-1	-1	-0.333333	1.33333	-1	4	0	-0.5	-1	-0.666667	-1	-1	1	-0.333333	0	0.333333	-1	-1	-1	-0.285714	1.5	-1	-0.333333	-0.25	-1	-0.5	-1	-1	0	-1.4803e-16	0	-0.5	-1	-1	-1	0.5	-1	-0.5
	CTC	-1	-1	-1	-1	-1	-1	-1	-1	-1	-1	-1	-1	-1	-1	-1	-1	-1	-1	-1	-1	-1	-1	-1	-1	-1	-1	-1	-1	-1	-1	-1	-1	-1	-1	-1	-1	-1	-1	-1	-1	-1	-1	-1	-1	-1	-1	-1	-1
	CTA	0	-0.333333	-0.333333	-1	0	-1	-1	-1	-1	-1	0	-1	0	-1	-1	-1	-1	0	-1	-1	-1	-1	0	-1	-1	0.5	-1	-1	-1	-1.4803e-16	0	-1	-0.5	-0.5	-1	-0.5	-1	-1	0	-1	-1	-1	-1	-1	-1	0.5	-1	-1
	CTG	0	-1	-1	-1	-1	-1	0	-1	-1	-1	-1	-1	-1	-1	-1	-1	-1	-1	-1	-1	-1	-1	-1	-1	-1	-1	-1	-1	-1	-1	1	-1	-1	-1	-1	-1	-1	-1	-1	0	-1	-1	-1	-1	-1	-1	-1	-1
Pro	CCT	-1	-0.25	-0.6	-1	0	-1	-0.5	-1	-0.5	-0.333333	0	-1	0	-0.5	-1	4	-1	-0.5	-1	-0.333333	-1	0	-0.666667	-0.75	-1	-1	-1	-1	-1	0	0	-1	-0.5	0.25	-1	-0.25	-1	-1	-0.666667	-0.666667	-1	1	-1	-1	-1	-0.4	-1	0.4
	CCC	-1	-1	-1	-1	-1	-1	-1	-1	-1	-1	-1	-1	-1	-1	-1	-1	-1	-1	-1	-1	-1	-1	-1	-1	-1	-1	-1	-1	-1	-1	-1	-1	-1	-1	-1	-1	-1	-1	-1	-1	-1	-1	-1	-1	-1	-1	-1	-1
	CCA	0.333333	0	-0.5	-1	-0.333333	-1	-0.666667	-1	0	0	-0.333333	-1	-0.142857	0.666667	-1	-1	-1	-0.333333	-1	0	-1	-1	1.4803e-16	0.428571	-1	0.2	0	-1	-1	-0.125	-0.333333	-1	0	-0.285714	-1	0.142857	-1	1	0.2	0.166667	-1	0.5	-1	-1	-1	0.111111	-1	-0.2
	CCG	-1	0	0	-1	-1	-1	-1	-1	-1	0	-1	-1	0	-1	-1	-1	-1	-1	-1	0	-1	-1	0	-1	-1	-1	-1	-1	-1	-1	-1	-1	-1	-1	-1	-1	-1	-1	-1	0	-1	-1	-1	-1	-1	-1	-1	0
His	CAT	0	-1	-0.5	-1	-1	-1	0	-1	-1	-1	-1	-1	-1	-1	-1	-1	-1	-1	-1	-1	-1	-1	-1	-1	-1	-1	-1	-1	-1	-0.5	0	-1	-1	-1	-1	2	-1	-1	-1	-1	-1	-1	-1	-1	-1	-1	-1	-1
	CAC	-0.6	0.166667	0.181818	-1	0.333333	-1	-0.666667	-1	0	-0.25	-1	-1	0	-0.25	-1	-1	-1	-0.5	-1	-1.4803e-16	-1	-1	0.2	0	-1	1.4803e-16	-1	-1	-1	-0.0909091	-0.25	-1	0	0	-1	-0.6	-1	-0.5	0.166667	-1.4803e-16	-1	-0.5	0	-1	-1	-0.444444	-1	0.555556
Gln	CAA	-1	0	1.4803e-16	-1	-0.166667	-1	-0.333333	-1	0	-0.2	0	-1	-0.2	0.25	-1	-1	-1	-0.5	-1	0.181818	0	-1	0	-1.4803e-16	-1	0	-1	-1	-1	-0.333333	0	-1	0	-1	-1	1	-1	0	0	-0.4	0	-1.4803e-16	0.5	-1	-1	-0.625	-1	0.333333
	CAG	0	0	-1	-1	-1	-1	-1	-1	-1	-1	-1	-1	0	-1	-1	-1	-1	-1	-1	-1	-1	-1	-1	-1	-1	-1	-1	-1	-1	0	-1	-1	-1	-1	-1	-1	-1	-1	-1	0	-1	-1	-1	-1	-1	0	-1	0
Arg	CGT	-0.5	0.181818	0.0769231	-1	-0.5	-1	0.333333	-1	-0.5	-1.4803e-16	-1.4803e-16	-1	0	-0.4	-1	-0.5	-1	-0.4	-1	0	-1	-1	-1.4803e-16	-0.166667	0	0	-1	-1	-1	-0.125	-0.666667	-1	0	-0.142857	-1	-0.285714	0	0	0	-0.25	-1	-0.666667	0.5	0	-1	-0.222222	-1	0
	CGC	-1	-1	-1	-1	-1	-1	-1	-1	-1	-1	-1	-1	-1	-1	-1	-1	-1	-1	-1	0	-1	-1	-1	-1	-1	-1	-1	-1	-1	-1	-1	-1	-1	0	-1	0	-1	-1	-1	-1	-1	-1	-1	-1	-1	-1	-1	-1
	CGA	-1	-1	0	-1	-1	-1	-1	-1	-1	-1	-1	-1	-1	-1	-1	-1	-1	-1	-1	-1	-1	-1	-1	-1	-1	-1	-1	-1	-1	-1	-1	-1	-1	-1	-1	-1	-1	-1	-1	0	-1	-1	-1	-1	-1	0	-1	-1
	CGG	-1	-1	-1	-1	-1	-1	-1	-1	-1	-1	-1	-1	-1	-1	-1	-1	-1	-1	-1	-1	-1	-1	-1	-1	-1	-1	-1	-1	-1	-1	-1	-1	-1	-1	-1	-1	-1	-1	-1	-1	-1	-1	-1	-1	-1	-1	-1	-1
Ile	ATT	-0.166667	0	0	-1	0.333333	-1	1.4803e-16	-1	-1.4803e-16	0.25	-1.4803e-16	-1	0.111111	-0.166667	-1	0	-1	-0.75	-1	0	-1	-1	0	-0.181818	1	0.0909091	-1	-1	-1	-0.2	-0.5	-1	-0.285714	0.222222	-1	-0.3	-1	0.5	-0.3	0	-1	0.333333	-0.5	-1	-1	-0.363636	-1	0.0909091
	ATC	-0.5	0.2	-0.8	-1	0	-1	-1	-1	-1	-0.666667	-1	-1	-0.666667	1.5	-1	-1	-1	-1	-1	1	-1	-1	-1.4803e-16	-0.25	-1	-0.25	-1	-1	-1	0.25	1	-1	0.5	-0.666667	-1	0.333333	0	0	0.333333	-0.5	-1	-1	-1	-1	-1	0	-1	0.25
	ATA	-1	-1	0	-1	-1	-1	-1	-1	-1	-1	-1	-1	-1	-1	-1	-1	-1	-1	-1	-1	-1	-1	-1	-1	-1	-1	-1	-1	-1	-1	-1	-1	-1	-1	-1	-1	-1	-1	-1	-1	-1	-1	-1	-1	-1	-1	-1	-1
Met	ATG	-1	0.333333	-0.142857	-1	-0.25	-1	-0.25	-1	-1.4803e-16	-0.142857	0	-1	0	0.5	-1	-1	-1	0.2	-1	-0.222222	-1	-1	0	0	-1	1.4803e-16	-1	-1	-1	-0.4	0.5	-1	0	-0.142857	-1	0.142857	-1	-0.5	1.4803e-16	0	-1	1	-1	-1	-1	0.6	-1	-0.8
Thr	ACT	-0.333333	-0.222222	0.5	-1	0.6	-1	0.4	-1	-1	0.333333	0.666667	-1	-0.2	-0.75	-1	0	0	-0.666667	-1	0.333333	0	-1	-0.333333	-0.166667	-1	-0.4	-1	-1	-1	0.111111	-0.333333	-1	0.25	-0.8	-1	0.166667	-1	0.5	1.4803e-16	0	-1	-0.333333	-1	-1	-1	-0.4	-1	-0.2
	ACC	-1	-1	-1	-1	-1	-1	-1	-1	-1	-1	-1	-1	-1	-1	-1	-1	-1	-1	-1	-1	-1	-1	-1	-1	-1	-1	-1	-1	-1	-1	-1	-1	-1	-1	-1	-1	-1	-1	-1	-1	-1	-1	-1	-1	-1	-1	-1	-1
	ACA	-0.25	0.222222	-0.416667	-1	-0.8	-1	-0.6	0	-0.5	-1.4803e-16	-0.666667	-1	0	-0.25	-1	0	-1	0.333333	-1	-0.5	-1	-1	-1.4803e-16	0	0	0	-1	-1	-1	-0.1	-0.333333	-1	-0.25	-0.166667	-1	0.333333	-1	0	-0.666667	-0.142857	0	0.666667	-1	0	-1	0	-1	-0.166667
	ACG	-1	-1	0	-1	-1	-1	-1	-1	-1	-1	-1	-1	-1	-1	-1	-1	-1	-1	-1	-1	-1	0	-1	-1	-1	-1	-1	-1	-1	-1	0	-1	-1	-1	-1	-1	-1	-1	-1	-1	-1	-1	-1	-1	-1	0	-1	0
Asn	AAT	-1	-1	-0.333333	-1	0	-1	-1	-1	-1	-1	-1	-1	-1	1	-1	-1	-1	-0.5	-1	-0.5	-1	-1	-1	0	-1	0	-1	-1	-1	1.5	-1	-1	0	-0.5	-1	0	-1	0	0	-1	-1	-1	0	-1	-1	-0.5	-1	-1
	AAC	0.333333	0	0.181818	-1	0.2	-1	-0.2	-1	0	0	0	-1	0	-0.5	-1	-1	-1	-0.2	-1	0.2	-1	-1	0.333333	0	-1	0	-1	-1	-1	-0.222222	-0.333333	-1	-0.2	-0.2	-1	0	-1	0	-0.111111	0.181818	-1	-0.333333	-0.5	-1	-1	1.4803e-16	-1	0.142857
Lys	AAA	0	-0.5	-0.538462	-1	0.5	-1	0	-1	2	-0.75	-1	-1	-1.4803e-16	0.6	-1	0.5	0	-0.5	-1	0.142857	0	0	-0.5	-0.125	-1	-0.142857	0	-1	-1	-0.2	-1.4803e-16	-1	-0.2	-0.714286	-1	0.571429	-1	-0.5	-0.125	0	-1	-1	-1	-1	-1	-0.2	-1	0.166667
	AAG	0	-1	0	-1	-1	-1	-1	-1	-1	-1	-1	-1	-1	-1	-1	-1	-1	-1	-1	-1	-1	-1	-1	0	-1	-1	-1	-1	-1	1	-1	-1	0	-1	-1	-1	-1	-1	0	0	-1	-1	-1	-1	-1	-1	-1	-1
Ser	AGT	1	0	1.4803e-16	-1	-0.5	-1	-1	-1	0	-1	-1	-1	-1	0	-1	0	-1	-1	-1	-0.5	-1	0	-1	-0.333333	-1	-0.666667	-1	-1	-1	0.666667	-1	-1	1	-0.5	-1	-1	-1	0	-1	0.5	-1	-1	0	-1	-1	-0.333333	-1	-1
	AGC	0	0	-0.333333	-1	0	-1	0	-1	-1	2	-1	-1	1	-1	-1	0	-1	-1	-1	0	-1	0	0	-0.5	-1	0.5	-1	-1	-1	-1	-1	-1	-1	-1	-1	0	-1	-1	-1	-1	-1	0	-1	-1	-1	0	-1	-0.5
Arg	AGA	-1	-1	-1	-1	-1	-1	-1	-1	-1	-1	-1	-1	-1	0	-1	-1	-1	-1	-1	0	-1	-1	-1	-1	-1	-1	-1	-1	-1	1	-1	-1	-1	-1	-1	-1	-1	-1	-1	0	-1	0	-1	-1	-1	-1	-1	-1
	AGG	-1	-1	-1	-1	-1	-1	-1	-1	-1	-1	-1	-1	-1	-1	-1	-1	-1	-1	-1	-1	-1	-1	-1	-1	-1	-1	-1	-1	-1	-1	-1	-1	-1	-1	-1	-1	-1	-1	-1	-1	-1	-1	-1	-1	-1	0	-1	-1
Val	GTT	-0.5	-0.454545	0.307692	-1	1.2	-1	-0.4	-1	0.666667	-0.333333	-0.333333	-1	0.125	0.25	-1	0	-1	0	-1	1.4803e-16	0	0	-0.333333	-0.166667	-1	0	-1	-1	-1	0.142857	-1	-1	-0.666667	0.333333	-1	-0.333333	-1	-1	-0.25	0.5	-1	-0.333333	-1	-1	-1	1.4803e-16	-1	0.142857
	GTC	-1	-1	-1	-1	-1	-1	-1	-1	-1	-1	-1	-1	-1	-1	-1	-1	-1	-1	-1	-1	-1	-1	-1	-1	-1	-1	-1	-1	-1	-1	-1	-1	-1	-1	-1	-1	-1	-1	-1	-1	-1	-1	-1	-1	-1	-1	-1	-1
	GTA	0.2	0.416667	-0.285714	-1	-0.166667	-1	0.166667	-1	-1.4803e-16	-0.285714	-1.4803e-16	-1	-0.25	-0.6	-1	-0.5	-1	-0.25	-1	-0.428571	0	0	-0.5	-0.166667	0	-0.1	-1	-1	-1	-0.375	1	-1	0.25	0.166667	-1	-0.285714	-1	1	0	-0.666667	0	-1	-1	0	-1	-0.571429	-1	0.142857
	GTG	-1	-1	0	-1	-1	-1	-1	-1	-1	-1	-1	-1	-1	-1	-1	-1	-1	-1	-1	-1	-1	-1	0	0	-1	-1	-1	-1	-1	-1	-1	-1	-1	-1	-1	-1	-1	-1	-1	0	-1	-1	-1	-1	-1	-1	-1	-1
Ala	GCT	-0.666667	-0.125	-0.12	-1	-0.25	-1	0.25	1	-0.25	0.333333	-0.142857	-1	-0.111111	0.25	-1	0.666667	-1	0.2	-1	-0.2	0	1.5	0.0526316	-0.294118	-1	-0.1	-1	0	-1	0.08	-0.5	-1	-0.0769231	0.3	-1	-0.2	0	-0.333333	0.272727	0.0714286	0	0	-0.5	-1	0	-0.133333	-1	-0.125
	GCC	-1	0	-1	-1	-1	-1	-1	-1	-1	-1	-1	-1	-1	-1	-1	-1	-1	-1	-1	-1	-1	-1	-1	-1	-1	-1	-1	-1	-1	-1	-1	-1	-1	-1	-1	-1	-1	-1	-1	-1	-1	-1	-1	-1	-1	-1	-1	-1
	GCA	0	1	-0.375	-1	-0.666667	-1	-0.333333	-1	-1	-0.333333	0.5	-1	0.333333	-1.4803e-16	-1	-1	-1	0	-1	-1.4803e-16	-1	-1	-0.5	0.833333	-1	0.142857	-1	-1	-1	-0.125	-1.4803e-16	-1	0.25	-1.4803e-16	-1	-0.666667	-1	-1	-0.5	-0.6	-1	-0.5	-1	-1	-1	-0.2	-1	0
	GCG	-1	-1	1	-1	-1	-1	0	-1	-1	-1	-1	-1	-1	0	-1	-1	-1	-1	-1	-1	-1	-1	-1	-1	-1	-1	-1	-1	-1	0	1	-1	-1	-1	-1	-1	-1	-1	-1	0	-1	-1	-1	-1	-1	3	-1	0
Asp	GAT	-1	-0.333333	0.111111	-1	0	-1	-0.5	-1	-0.5	-0.4	-1	-1	-0.5	-1	-1	-0.5	-1	-0.75	-1	-0.142857	-1	-1	-0.5	-0.8	-1	-0.833333	-1	-1	-1	0.166667	0	-1	-1	1.75	-1	0	-1	0	0.4	1.4803e-16	-1	-1	0	-1	-1	0	-1	-0.5
	GAC	2	-0.166667	-0.125	-1	-1	-1	0	-1	-1	0.75	1	-1	0	1	-1	-1	-1	0.5	-1	1.4803e-16	-1	-1	0.5	0.6	-1	0.666667	-1	-1	-1	-0.4	-0.5	-1	1	-1	-1	-1	-1	-1	-0.5	1.4803e-16	-1	0	0	0	-1	-0.25	-1	0.5
Glu	GAA	0.5	-0.166667	-0.176471	-1	-0.166667	-1	0.166667	0	-0.5	-0.2	0	-1	-0.6	-0.166667	-1	-0.333333	1	-0.25	-1	-0.142857	-1	0	-0.25	0	-1	-0.0666667	-1	-1	-1	0.0555556	-0.333333	-1	0	-0.0833333	-1	0.166667	-1	0.5	-0.285714	-0.153846	1	-0.666667	0	-1	-1	-0.285714	-1	0.125
	GAG	-1	-1	1	-1	-1	-1	-1	-1	-1	0	-1	-1	2	-1	-1	0	-1	0	-1	0	-1	-1	-1	-1	-1	0	0	-1	-1	0	-1	-1	-1	-1	-1	-1	-1	-1	-1	0	-1	-1	-1	-1	-1	-1	-1	-1
Gly	GGT	-0.125	-0.0454545	0	-1	-0.1	-1	0.1	0	0	1.4803e-16	-0.2	0	0	0	-1	-0.333333	-1	0.625	-1	-0.357143	-1	-1	0.0555556	-0.125	0	-0.153846	0	0	-1	0.0689655	-0.1	-1	0	0.307692	-1	-0.461538	0	-1.4803e-16	-0.0769231	0.047619	-1	-0.2	-0.333333	-1	-1	0.347826	-1	-0.24
	GGC	-1	0	0	-1	-1	-1	-1	-1	-1	-1	-1	-1	-1	0	-1	-1	-1	0	-1	-1	-1	-1	0	1	-1	1	-1	-1	-1	-1	-1	0	-1	-1	-1	-1	-1	-1	-1	0	-1	-1	-1	-1	-1	-1	-1	-1
	GGA	0	0	-1	-1	-1	-1	-1	-1	-1	-1	-1	-1	-1	-1	-1	-1	-1	-1	-1	-1	-1	0	-1	-1	-1	1	-1	-1	-1	-1	-1	-1	-1	0	-1	0	-1	-1	0	-1	-1	-1	-1	-1	-1	-1	-1	-1
	GGG	-1	-1	-1	-1	-1	-1	0	-1	-1	-1	-1	-1	-1	0	-1	-1	-1	-1	-1	-1	-1	-1	-1	-1	-1	-1	-1	0	-1	-1	-1	-1	-1	-1	-1	-1	-1	-1	-1	-1	-1	-1	-1	-1	-1	-1	-1	-1
																																							-0.433622				-0.664583
																																				cP3-cA12			TAA				TAG
																																				average			-0.591112				-0.793169
[truncated: 16 more columns]

## Sheet: Low8 Pair bias
		Phe		Leu		Ser				Tyr		Cys		Trp	Leu				Pro				His		Gln		Arg				Ile			Met	Thr				Asn		Lys		Ser		Arg		Val
		TTT	TTC	TTA	TTG	TCT	TCC	TCA	TCG	TAT	TAC	TGT	TGC	TGG	CTT	CTC	CTA	CTG	CCT	CCC	CCA	CCG	CAT	CAC	CAA	CAG	CGT	CGC	CGA	CGG	ATT	ATC	ATA	ATG	ACT	ACC	ACA	ACG	AAT	AAC	AAA	AAG	AGT	AGC	AGA	AGG	GTT	GTC	GTA
Phe	TTT	-0.0454545	-0.2	0.212121	-1	0.142857	-1	0.285714	-0.333333	1.4803e-16	-1	0.5	-3.33067e-16	-0.8	-0.5	-1	-0.75	-1	0	-1	-0.5	-3.33067e-16	-0.5	-1	0	0	-1	-1	-1	-1	-3.94746e-16	-0.333333	-0.5	0.5	-0.1	-0.666667	0.181818	-1	0.0967742	-0.333333	-0.030303	-0.5	0.142857	-1	3	-3.33067e-16	-0.0909091	-3.33067e-16	-3.94746e-16
	TTC	-0.4	-3.33067e-16	0	-3.33067e-16	-0.5	-1	0	-1	-0.333333	-3.33067e-16	-1	-1	-1	-1	-1	-1	-1	-3.33067e-16	-3.33067e-16	-1	-1	3	-1	2.5	-1	3	-3.33067e-16	-1	-1	-0.75	-1	-1	-1	-1	-1	-0.666667	-1	-0.428571	0.5	-0.142857	-1	-1	-1	-1	-1	-0.666667	-1	-1
Leu	TTA	-0.1875	-0.857143	-0.0652174	-0.166667	0.307692	-1.4803e-16	-0.384615	-0.8	0.105263	-0.25	-0.5	-3.33067e-16	-0.666667	0.222222	1	-0.333333	-1	0.0833333	-1.4803e-16	-1.18424e-16	-1.4803e-16	-0.333333	-0.25	-2.15316e-16	0	0.142857	0	-1	-1	0.138889	-0.166667	-0.0909091	-0.307692	0.157895	0.6	0.190476	-0.6	0.261905	0.545455	0.128205	-0.333333	0.166667	-0.25	-1.11022e-16	-1	-0.0588235	-1	-0.0714286
	TTG	-0.4	-1	0.5	-1	-1	-3.33067e-16	0.5	-3.33067e-16	-1.4803e-16	-1	-3.33067e-16	-1	-3.33067e-16	-1	-1	1	1	0	-1	-0.5	-1	0.5	-3.33067e-16	-0.4	-1	1	-1	-1	-1	-0.2	-1	-1	-1	-1	2	0.333333	-1	-0.666667	-0.5	-0.727273	-1	-0.5	-3.33067e-16	-1	-1	-0.666667	-1	-1
Ser	TCT	-0.125	0.5	0.533333	-0.5	0.25	-1	0.5	1	-0.25	-0.5	-1	-1	-1	-0.333333	-1	-1	-3.33067e-16	-0.666667	-1	-1.11022e-16	1	-1	-1	0.111111	-0.5	-0.4	-1	-1	-1	0	-0.5	0.5	-0.333333	-0.5	-3.33067e-16	0	-1	-0.111111	-1.4803e-16	0.117647	-0.5	0.5	-3.33067e-16	0.5	-1	-0.2	-1	0.75
	TCC	-1	-1	0.333333	-1	1	-1	-1	-1	-1	-1	-1	-1	-1	1	-1	-1	-1	1	-1	-1	-1	-1	-1	1	-1	-1	-1	-1	-1	-0.5	-1	-3.33067e-16	-3.33067e-16	-1	-1	2	-1	1	-3.33067e-16	-0.5	-1	-1	-1	-1	-1	-3.33067e-16	-1	-3.33067e-16
	TCA	-0.125	-1	-0.4375	0	-0.75	-1	-0.75	0	-0.875	-0.5	-1	-3.33067e-16	-0.333333	0.666667	-1	-0.5	-3.33067e-16	-0.5	-1	0.75	-1	1	0.5	-0.333333	-1	0.6	-3.33067e-16	-1	-1	-0.142857	0	-0.666667	-1.4803e-16	-0.25	-0.5	0.8	1	-3.94746e-16	-0.333333	0.470588	-0.5	0.5	2	-0.5	-1	0.2	-1	-0.75
	TCG	-1	-1	-0.166667	2	0.5	-3.33067e-16	0	-3.33067e-16	-0.333333	-1	-3.33067e-16	-1	-3.33067e-16	-3.33067e-16	-1	-3.33067e-16	-1	0	-1	-0.5	-1	-3.33067e-16	-1	0.25	-1	-1	-1	-1	-1	0.333333	-3.33067e-16	1	-0.5	-0.5	-1	-0.5	-3.33067e-16	-1	1	-0.666667	-3.33067e-16	0	-1	-1	-1	-0.5	-1	-0.5
Tyr	TAT	0.133333	-1.4803e-16	-0.0434783	0.666667	-0.333333	-0.5	-3.94746e-16	-0.25	0.0588235	-1	0	-3.33067e-16	-0.5	-0.5	-1	0.333333	-1	-0.333333	-1	-0.25	-3.33067e-16	-0.25	0	-0.133333	-0.333333	-0.25	-1	2	-1	-0.0625	0.333333	-0.8	0.25	0.285714	-0.5	-0.285714	0.5	0.130435	-0.833333	0.173913	0.333333	-0.25	-0.666667	-3.33067e-16	-1	-0.428571	-1	0.5
	TAC	-0.333333	1	-0.75	-1	0	-1	-1	-1	-0.666667	-1	-1	-3.33067e-16	-1	-1	-1	-3.33067e-16	-3.33067e-16	1	-1	-1	-3.33067e-16	-3.33067e-16	-1	-0.666667	-1	-3.33067e-16	-3.33067e-16	-1	-1	-0.666667	-1	-3.33067e-16	-1	-1	-3.33067e-16	-0.5	-1	-0.25	-1	0.25	-1	-1	-1	-1	-1	-1	-3.33067e-16	-1
Cys	TGT	-1.4803e-16	-1	0.6	1	-3.33067e-16	-1	-1	-3.33067e-16	-0.5	-3.33067e-16	-1	-1	-1	-1	-1	-1	-1	0	-3.33067e-16	-0.5	-1	-0.5	-1	0.333333	-1	0	-1	-1	-1	0.333333	-1	-1	-1	-3.33067e-16	-3.33067e-16	-3.33067e-16	-3.33067e-16	0.166667	-0.5	-0.4	-1	-3.33067e-16	-1	-1	-1	-0.5	-1	1
	TGC	-1	-1	-0.5	-1	-1	-1	-1	-1	-3.33067e-16	-1	-1	-1	-1	-1	-1	1	-1	-1	-1	-1	1	-1	-1	-3.33067e-16	-1	-1	-1	-1	-1	-1	-1	1	-3.33067e-16	-1	-1	-3.33067e-16	-1	-1	-1	-0.5	-1	-1	-1	-1	-1	-1	-1	-1
Trp	TGG	8	-1	-0.444444	-1	-3.33067e-16	-1	1	-3.33067e-16	-0.75	-1	-1	-1	-1	-0.5	-1	-1	-1	-1	1	-3.33067e-16	-1	-0.857143	-0.666667	-1.11022e-16	-3.33067e-16	-1	-1	-1	-1	3	-1	-3.33067e-16	-0.909091	-0.666667	-1	-0.666667	-1	-3.33067e-16	-3.33067e-16	-0.25	-3.33067e-16	1	-3.33067e-16	-1	-1	5	-1	-1
Leu	CTT	0.166667	-0.5	0.333333	-1	-1.4803e-16	-3.33067e-16	0.333333	1	-1.11022e-16	-3.33067e-16	1	-3.33067e-16	1	-0.5	-3.33067e-16	-3.33067e-16	-1	0.5	-1	-1.4803e-16	-1	-1	-3.33067e-16	-0.333333	1	-0.666667	-1	-1	-3.33067e-16	-0.857143	-0.5	-0.5	-1	0.25	-1	-0.75	-1	-0.5	0	-0.428571	0	-1	1	-3.33067e-16	-1	0.666667	-1	0.666667
	CTC	-1	-1	-3.33067e-16	-1	-1	-1	-1	-1	-1	-1	-1	-1	-1	-3.33067e-16	-1	-1	-1	-1	-1	-1	-1	-1	-1	-1	-1	-1	-1	-1	-1	2	-1	-1	-1	-1	-1	-3.33067e-16	-1	-3.33067e-16	-1	-1	-1	-1	-1	-1	-1	-1	-1	-1
	CTA	-0.5	-1	-0.166667	-3.33067e-16	-1	-1	-0.5	-3.33067e-16	-1	-1	-3.33067e-16	-1	-1	-3.33067e-16	-1	-1	-1	0	-1	0	-3.33067e-16	-0.5	-1	-0.25	-3.33067e-16	-1	-1	-3.33067e-16	-1	-0.4	-1	0.5	0	0.333333	1	0.333333	-3.33067e-16	-0.4	0.5	-0.4	-3.33067e-16	-0.5	-1	-1	-3.33067e-16	-0.5	-1	-0.5
	CTG	-1	-1	-1	-3.33067e-16	-3.33067e-16	-1	1	-1	0	-1	-1	-1	-1	-3.33067e-16	-1	-3.33067e-16	-1	-3.33067e-16	-1	1	-1	-1	-1	0.5	1	-3.33067e-16	-1	-1	-1	-1	-1	-1	-1	-0.5	-3.33067e-16	-0.5	-1	-0.666667	-1	-0.8	-1	-1	-1	-1	-1	-3.33067e-16	-1	-3.33067e-16
Pro	CCT	0.25	-0.5	0.384615	-0.5	0.333333	-1	-0.75	-0.5	-0.25	1	-0.5	-1	-1	1	-1	0	-1	-1	-1	-1	-3.33067e-16	-1	-3.33067e-16	-0.6	-1	-0.75	-1	-1	-1	0.666667	1	1	-0.4	0.666667	-1	-1.4803e-16	-1	-0.375	0	-0.3	1	0.333333	-1	-1	-3.33067e-16	-0.25	-3.33067e-16	-1.4803e-16
	CCC	0	-1	-0.333333	-1	-1	-1	-1	-1	-1	-3.33067e-16	-1	-1	-1	-3.33067e-16	-1	-1	-1	-3.33067e-16	-1	-1	-1	-1	-1	-3.33067e-16	-1	-1	-1	-1	-1	-0.5	-1	-1	-1	-1	-1	-1	-1	0.5	-1	-0.5	-1	-1	-3.33067e-16	-1	-1	-3.33067e-16	-1	-3.33067e-16
	CCA	-0.1	-1	-0.1875	-0.666667	0.5	-1	0.5	-0.5	-0.2	-1	-0.5	-3.33067e-16	0	-0.666667	-3.33067e-16	0	-3.33067e-16	0	-3.33067e-16	-1.4803e-16	-1	-1	-1	0.166667	2	0.6	-3.33067e-16	0.5	-1	-0.428571	-1	0.666667	-0.833333	-1.11022e-16	-3.33067e-16	-0.25	-1	0.4	-1.4803e-16	0.25	0	-0.25	0.5	-1	-1	-0.4	-1	-0.25
	CCG	0	-3.33067e-16	-0.666667	-1	-3.33067e-16	-1	-1	-1	-3.33067e-16	-1	-1	-1	-3.33067e-16	-3.33067e-16	-3.33067e-16	-1	-3.33067e-16	-1	-1	1	-1	-1	-1	1	-1	-1	-3.33067e-16	-1	-1	-0.5	-1	-1	-1	-1	-1	-3.33067e-16	-1	0	-1	-0.333333	-3.33067e-16	-1	-1	-1	-1	-3.33067e-16	-1	-1
His	CAT	-0.125	-0.5	-0.222222	-0.5	-0.666667	-1	0.666667	-3.33067e-16	0.142857	-1	-3.33067e-16	-1	-3.33067e-16	-0.5	-1	-1	-1	-1.4803e-16	-1	-0.25	-1	-3.33067e-16	-1	-0.25	-3.33067e-16	-1	-1	1	-1	0	0.5	-1	4	-1.11022e-16	-3.33067e-16	-0.75	-1	0.111111	-0.333333	1.4803e-16	-1	-0.333333	-3.33067e-16	3	-1	-0.2	-3.33067e-16	-1.11022e-16
	CAC	-0.333333	-1	-0.25	-3.33067e-16	2	-3.33067e-16	-3.33067e-16	-1	-1.4803e-16	-3.33067e-16	-1	-3.33067e-16	-1	1	-1	-1	-3.33067e-16	-1	-1	-0.5	-1	-3.33067e-16	-1	-0.5	-1	-0.5	-1	-1	-1	-1	-1	-1	-1	-1	-1	-0.5	-1	-0.75	1	-0.6	-3.33067e-16	-3.33067e-16	-1	-1	-1	-0.5	-1	-1
Gln	CAA	-0.111111	-0.5	0.1	-0.25	0.111111	0	-0.888889	-0.25	-0.142857	-0.333333	-0.5	-3.33067e-16	-0.75	-0.166667	-3.33067e-16	-1.11022e-16	-0.5	0	-3.33067e-16	-0.142857	0	-0.4	-0.5	0.0909091	0	0	-1	0.5	-3.33067e-16	0.0526316	-0.333333	0.166667	0.375	-0.1	0.333333	-0.0909091	-0.333333	0.0869565	-0.166667	0.0571429	-1.11022e-16	0.5	-0.333333	0	1	0.111111	-1	-0.125
	CAG	-1	-1	-0.2	-3.33067e-16	-0.5	-1	-1	-3.33067e-16	-0.5	-3.33067e-16	-1	-1	-0.5	1	-1	-1	-1	1	-1	-1	-1	1	-1	0	-1	-1	-3.33067e-16	-1	-1	-0.333333	-1	-3.33067e-16	-0.5	0	-3.33067e-16	-0.5	-3.33067e-16	-0.25	-3.33067e-16	-0.833333	-3.33067e-16	-0.5	-1	-1	-1	-1	-1	-0.5
Arg	CGT	0.4	-1	0.692308	-1	-0.25	-3.33067e-16	1	-0.5	0.142857	-1	-0.5	-1	-3.33067e-16	-1	-1	-1	-3.33067e-16	-0.25	-1	-0.6	-1	-0.5	-3.33067e-16	0	-1	-1.4803e-16	-3.33067e-16	-3.33067e-16	-1	0.272727	-1	0.25	-0.5	0	-1	0	-1	-0.307692	-0.25	-0.125	-1	-0.25	-0.5	-1	-1	0.5	-3.33067e-16	-0.2
	CGC	-1	-1	-0.5	-1	-3.33067e-16	-1	-1	-1	-3.33067e-16	-1	-1	-1	-3.33067e-16	-1	-1	-1	-1	-3.33067e-16	-1	-3.33067e-16	-1	-1	-3.33067e-16	-3.33067e-16	-1	-1	-1	-1	-1	-0.5	-1	-1	-1	-1	-3.33067e-16	-3.33067e-16	-3.33067e-16	0	-1	0	-1	-3.33067e-16	-1	-1	-1	1	-1	-1
	CGA	-0.5	-3.33067e-16	-1	-1	-3.33067e-16	-1	-1	-1	0	-1	-1	-1	-3.33067e-16	-1	-1	-1	-3.33067e-16	3	-1	-1	-1	-3.33067e-16	-1	1.5	-1	-3.33067e-16	-1	-1	-1	-0.666667	-1	-1	-3.33067e-16	-1	-1	1	-1	-0.25	-3.33067e-16	-1.11022e-16	-1	-1	-1	-1	-1	0	-1	-1
	CGG	-1	-1	-1	-1	-1	-1	-1	-1	-1	-1	-1	-1	-1	-1	-1	-1	-1	-1	-1	-1	-1	-1	-1	-1	-1	-1	-1	-1	-1	-3.33067e-16	-1	-1	-1	-1	-1	-1	-1	-1	-1	-1	-1	-1	-1	-1	-1	-1	-1	-1
Ile	ATT	0	-0.6	0.129032	-0.6	0.375	1	0.375	-1.4803e-16	0.0434783	-0.25	0.5	-1	5	-0.5	-3.33067e-16	-0.5	-1	-0.444444	1	0.272727	0	-0.25	-0.2	0	-1	0.25	-1	1.5	-1	0.0526316	-0.25	-0.333333	-0.5	0.333333	0.333333	-0.1	-0.333333	1.4803e-16	-0.428571	0.0294118	-0.5	-0.571429	0	-0.5	-1	-0.0909091	-1	0.444444
	ATC	-0.25	-1	-0.4	-1	-0.5	-1	-1	-3.33067e-16	-1.11022e-16	-3.33067e-16	-1	-1	-1	1	-1	-1	-1	-0.5	-1	0.5	-1	1.5	-3.33067e-16	-0.75	-1	-0.5	-1	-1	-1	-0.75	-1	-3.33067e-16	-3.33067e-16	-0.5	-3.33067e-16	-0.5	-1	-1.11022e-16	-1	0.166667	-1	0	-1	-1	-1	-1	-1	-0.5
	ATA	-0.428571	-0.5	-0.6	-1	-1.4803e-16	-1	0.333333	-1	-1	-0.5	-1	-1	-1	-1	-1	-0.5	-3.33067e-16	-0.666667	1	-0.25	-1	-1	0	-0.714286	-1	0.333333	-3.33067e-16	-3.33067e-16	-1	-0.333333	-3.33067e-16	-0.5	1	-0.333333	-3.33067e-16	-1.4803e-16	-1	1.25	0.5	0.545455	-0.5	-0.666667	1	-3.33067e-16	-1	0.25	-1	-1.4803e-16
Met	ATG	-0.5	-0.5	0	-1	0.333333	-3.33067e-16	0.333333	-0.5	7	-3.33067e-16	-1	-1	-3.33067e-16	1	-1	2	-1	0.25	1	0	1	4	1	0	-3.33067e-16	-0.166667	-1	0	-1	0.5	-1	0	0	0	-1	0.4	1	-0.590909	-1	-0.454545	-0.666667	-0.333333	-1	-1	-1	-0.5	-1	-0.8
Thr	ACT	0.857143	1	0.526316	-0.333333	0	1	0	0	-0.285714	0	1	-3.33067e-16	-1	0.5	-3.33067e-16	-1.4803e-16	0	-0.2	-1	-0.333333	-1	-1	-0.666667	0.4	-0.5	-0.6	-1	-0.5	-1	-0.111111	-1	-0.666667	-0.25	0.142857	-1	-0.571429	-0.5	-0.133333	-1.11022e-16	0.12	-1.4803e-16	-0.6	-1	0	-1	-0.75	-3.33067e-16	0.333333
	ACC	-0.5	-3.33067e-16	-0.8	-1	1	-1	-1	-1	0	-1	-1	-1	-1	4	-1	-3.33067e-16	-1	-0.5	-1	-0.5	-1	1.5	-1	-0.666667	-1	0	-1	-1	-1	0.333333	-1	-3.33067e-16	1	0	-1	0.5	-3.33067e-16	-1.11022e-16	-0.5	-0.428571	-1	-1	-1	-1	-1	-1	-1	-3.33067e-16
	ACA	-0.625	-1	-0.333333	-0.333333	0	-1	0	-0.5	-0.25	-0.5	0	-1	0	0.25	-1	-1	-1	-0.2	-1	0.333333	-0.5	0.142857	-1	-0.0909091	0.5	0.2	-1	0	-1	-0.4	0.5	0.666667	-0.4	0.142857	0	0.5	0	0.117647	0.6	0.25	0.333333	0.2	-0.5	0	-1	-0.2	-1	0.75
	ACG	0	-1	0.2	-1	0	-1	1	-1	0	-1	-1	-1	-1	-1	-1	-1	-1	-1	-1	-0.5	-1	0.5	-1	-0.666667	-3.33067e-16	-1	-1	1	-1	1.33333	-1	-1	-1	-1	-1	-0.5	-3.33067e-16	-0.25	-1	-0.5	-3.33067e-16	-1	-1	-1	-1	2	-1	1
Asn	AAT	1.42109e-16	0.2	0.0357143	-0.5	-0.0833333	0.333333	-0.0833333	-0.8	0.105263	-0.25	0	-3.33067e-16	-0.5	-0.5	-0.5	0.857143	-0.75	0	-0.5	0.181818	-0.5	-0.285714	-1.4803e-16	0.0434783	-1.11022e-16	-0.181818	-1	-1.4803e-16	-1	-0.121212	-0.5	0.2	-1.18424e-16	0.294118	0	-0.263158	1	-0.181818	-3.94746e-16	0.0566038	0.166667	-0.181818	0.25	-0.666667	1	-0.4	0	0.0769231
	AAC	-0.571429	-1	-0.466667	0.5	-1.4803e-16	-3.33067e-16	-0.5	-1	0	2	-0.5	-3.33067e-16	-1	-1.4803e-16	-1	-1	-3.33067e-16	-0.333333	-3.33067e-16	-1	-3.33067e-16	0.5	-3.33067e-16	0.833333	-3.33067e-16	0.333333	-3.33067e-16	-1	-1	-0.333333	-0.5	-0.666667	-1.11022e-16	0.4	-1	-0.2	-0.5	-0.666667	-0.666667	0.357143	-1	0.666667	-3.33067e-16	-1	-1	-0.25	-1	-0.75
Lys	AAA	-0.0666667	0.333333	-0.02	0.571429	-0.1875	-1.11022e-16	0.176471	0.333333	-0.0769231	-0.6	-0.5	-1	0.75	-3.94746e-16	-1	0.333333	1	-0.214286	-0.666667	0.277778	-0.5	-1.11022e-16	-0.428571	-0.105263	-0.5	0.210526	-1.4803e-16	-0.8	-1	0.0238095	0.285714	1.36643e-16	0.25	0.03125	-0.222222	0.142857	-0.25	0.0925926	-0.142857	-0.0253165	-0.444444	-0.266667	0	0	0	-0.307692	1	-3.22974e-16
	AAG	2	-1	-0.166667	1	-1	-1	-0.5	-1	0.333333	-1	-1	-3.33067e-16	-3.33067e-16	3	-1	-3.33067e-16	-1	0.5	-1	-1	-1	-0.5	-1	-0.25	-3.33067e-16	0.5	-3.33067e-16	-1	-1	-0.8	-3.33067e-16	0	-1	-0.25	-1	-1	-1	-0.666667	-0.5	-0.222222	-3.33067e-16	0.5	-1	-3.33067e-16	-1	0.5	-1	-0.5
Ser	AGT	0.142857	0	-0.142857	-1	0.25	-1	0.5	0.5	0.714286	-0.5	-3.33067e-16	-1	-1	-1.4803e-16	-1	-1	-1	-1.4803e-16	-3.33067e-16	-1.11022e-16	-1	-0.666667	-3.33067e-16	0.125	-0.5	-0.5	-3.33067e-16	-3.33067e-16	-1	0.142857	1	0	-0.333333	-1.11022e-16	-1	-0.25	2	0.125	-0.333333	-0.125	1	-0.25	-3.33067e-16	-0.5	-1	-0.75	-1	0.75
	AGC	0	-1	-0.25	-3.33067e-16	1	-1	2	-3.33067e-16	-0.5	-1	-3.33067e-16	-1	-3.33067e-16	-3.33067e-16	-1	-1	-1	1	-1	-0.5	-3.33067e-16	-1	-1	-0.666667	-1	-0.5	-1	-1	-1	0.5	-3.33067e-16	-1	-3.33067e-16	-1	-1	-0.5	-1	1	-1	0	-3.33067e-16	-1	-3.33067e-16	-1	-1	-0.5	-1	-3.33067e-16
Arg	AGA	-1	-1	-0.75	2	-3.33067e-16	-1	-1	-1	-0.5	-3.33067e-16	-1	-1	-1	-1	-1	-3.33067e-16	-3.33067e-16	-3.33067e-16	-1	-0.5	-1	-1	-1	-1	-1	1	-3.33067e-16	-1	-1	-0.333333	-1	-1	-1	0	-1	-0.5	-1	0.25	2	0.5	-3.33067e-16	-3.33067e-16	-1	-3.33067e-16	-1	-0.5	-1	-1
	AGG	-1	-3.33067e-16	-3.33067e-16	-3.33067e-16	-3.33067e-16	-1	-1	-1	-3.33067e-16	-1	-1	-1	-1	-1	-1	-1	-1	-1	-1	-1	-1	-1	-1	-1	-1	-1	-1	-1	-1	-1	-1	-1	-1	-1	-1	-1	-3.33067e-16	-1	-1	-3.33067e-16	-1	-1	-1	-1	-1	-1	-1	-1
Val	GTT	0.333333	0.5	0.4	-0.333333	0	-3.33067e-16	0.5	0	0.2	1	-1.4803e-16	-3.33067e-16	0.333333	-0.75	-1	-0.666667	0	0.333333	-3.33067e-16	-0.5	-1	-0.333333	-1	-0.285714	-1	-0.5	-1	1	-1	0.5	-0.5	-1.4803e-16	-0.2	-0.5	-0.5	-0.166667	-1	-0.357143	-0.25	-0.25	-1	0.4	0	1	-1	0.333333	-1	-0.333333
	GTC	-1	-1	-1	-1	-1	-1	-3.33067e-16	-1	-1	-1	-1	-1	-1	-1	-1	-1	-1	-1	-1	-3.33067e-16	-1	-1	-1	-3.33067e-16	-1	-1	-1	-3.33067e-16	-1	-1	-1	-3.33067e-16	-1	-1	-1	-1	-1	-3.33067e-16	-1	-0.5	-3.33067e-16	-1	-1	-1	-1	-1	-1	-1
	GTA	-0.6	-3.33067e-16	-0.235294	-1	-0.2	1	-0.6	-0.5	-0.75	-3.33067e-16	-0.5	-1	0	-0.666667	-1	-0.5	-1	-0.333333	-1	-1.4803e-16	-3.33067e-16	-1.4803e-16	-3.33067e-16	0.166667	-1	0.333333	-1	-1	-1	-0.5	-1	-1.4803e-16	0.25	-0.2	-0.5	0.6	-3.33067e-16	0.416667	0.666667	0.0769231	-1	-1.11022e-16	-0.5	-1	-1	-1.4803e-16	-1	0
	GTG	-1	-3.33067e-16	-0.571429	1	-0.5	-1	0	-1	0.5	-1	-3.33067e-16	-1	-1	-1	-1	-3.33067e-16	-1	-1	1	-0.5	-1	-3.33067e-16	-1	-0.666667	-3.33067e-16	-0.5	-1	-3.33067e-16	-1	-1	-1	-1	-1	-1	-1	-0.5	-1	-0.8	0	-0.666667	-1	0.5	-1	-1	-1	-3.33067e-16	-1	2
Ala	GCT	0.333333	-0.5	0.357143	0	-0.25	-1	0.25	-0.5	0.6	-1	0.5	-1	4	-0.333333	-1	-1	-3.33067e-16	1.33333	-1	-0.25	-1	-1.4803e-16	-1	-0.125	-1	0	-3.33067e-16	-0.5	-1	0.3	-1	-0.333333	0	0.25	0	-0.2	-1	-3.55271e-16	-0.333333	-0.181818	-0.5	-0.25	-3.33067e-16	0.5	-1	0.75	-1	-1
	GCC	-1	-3.33067e-16	0	-3.33067e-16	-1	-1	-1	-1	-1	-3.33067e-16	1	-1	-3.33067e-16	-3.33067e-16	-1	-1	-1	-3.33067e-16	-1	-1	-1	-3.33067e-16	-1	-1.4803e-16	-1	-1	-1	-1	-1	0.5	-1	-1	2	0	-1	-0.5	-3.33067e-16	0.25	-3.33067e-16	-1.11022e-16	-1	0	-1	-3.33067e-16	-3.33067e-16	-1	-1	2
	GCA	0.2	-3.33067e-16	-0.454545	-1	-0.333333	1	-1.11022e-16	-0.5	-0.5	-1	-1	-1	-1	1	-1	-1	-1	-0.333333	-3.33067e-16	-0.666667	-1	0	-1	0.666667	-1	0.8	-3.33067e-16	0	-1	-0.375	-1	-0.666667	0	-0.75	-3.33067e-16	0.5	1	-0.125	-1	0.333333	1	-1.4803e-16	-1	-0.5	-1	-1.4803e-16	-1	-1
	GCG	-0.5	-1	0.666667	-3.33067e-16	-1	-1	-1	1	-1	-1	-1	-1	-1	-1	-1	-1	-1	-1	-1	-3.33067e-16	-1	-1	-1	1	-1	-1	-3.33067e-16	-1	-1	-0.666667	-1	-1	-1	-1	-1	-1	-3.33067e-16	-0.666667	-1	-0.666667	-3.33067e-16	-3.33067e-16	-1	-1	-1	2	-1	-3.33067e-16
Asp	GAT	0.0625	-0.25	0.269231	-0.75	-0.2	-1	0.4	-0.5	-3.55271e-16	-1	1	-1	2	-1	-1	-1	-1	0.25	-1	-1.11022e-16	-1	-1.4803e-16	-3.33067e-16	-0.181818	-0.5	-0.4	-1	0	-3.33067e-16	-2.08983e-16	-0.666667	-0.4	0.5	-0.2	-1	0	1	-0.0769231	-0.25	0.111111	0	-0.2	0	0.5	-1	0	-1	-0.5
	GAC	-0.5	-1	0	-1	-1	-1	0	-1	-0.666667	-1	-3.33067e-16	-1	-1	-1	-1	-1	-1	-1	-1	-3.33067e-16	-1	1	-1	-0.333333	-1	-1	-1	-1	-1	-0.25	-1	-1	1	1	-1	0	-1	-1.4803e-16	-1	0.25	-1	1	-1	-3.33067e-16	-1	1	-3.33067e-16	-0.5
Glu	GAA	-0.4	2	1.42109e-16	-0.25	0	-1	-0.6	0.5	-0.111111	-0.5	0.4	-1	-1	0	-1	0.333333	-1	0.333333	-1	-1.11022e-16	-3.33067e-16	-0.166667	-0.666667	1.36643e-16	-1	0.4	-1	-0.5	-1	1.4803e-16	1.25	-0.375	1.16667	-0.0833333	-1.11022e-16	-0.384615	-0.666667	-3.94746e-16	0.2	0	-0.75	0.6	0	-1	-3.33067e-16	0.333333	-3.33067e-16	-1
	GAG	5	-3.33067e-16	-0.5	-3.33067e-16	-1	-1	-3.33067e-16	-1	-0.5	-1	-1	-1	-1	-1	-1	-3.33067e-16	-1	-1	-1	1	-1	-3.33067e-16	-1	1	2	-3.33067e-16	-1	-1	-1	-0.75	-1	-1	-3.33067e-16	-1	-1	0	-1	-1	-3.33067e-16	-0.8	-1	-3.33067e-16	-1	-3.33067e-16	-1	0	-1	-1
Gly	GGT	0.0833333	-0.333333	0.0625	-1	-1	2	-1	-1	0.142857	0	0.5	-1	1	-0.666667	-1	-0.5	-1	-0.666667	-3.33067e-16	-0.5	-1	-0.25	-1	0.142857	-0.5	0.166667	-1	-0.5	-1	0.692308	-0.333333	-0.25	-1.11022e-16	0	-1	0	-1	-0.333333	-0.666667	0.117647	-1	-1.4803e-16	-3.33067e-16	-0.5	-1	0	-1	0.2
	GGC	-0.333333	-1	0.25	-3.33067e-16	-3.33067e-16	-1	-1	-1	0.5	-1	-1	-1	-1	-3.33067e-16	-1	-1	-3.33067e-16	-3.33067e-16	-3.33067e-16	1	-1	-3.33067e-16	-1	-0.5	-1	-0.5	-1	-1	-1	-1.4803e-16	-1	-3.33067e-16	-1	-1	-1	0	-1	1	-3.33067e-16	-1.11022e-16	-1	-3.33067e-16	1	-1	-1	-0.5	-1	-0.5
	GGA	-0.625	-1	0.2	-1	0	-1	0.5	1	-0.4	-1	-3.33067e-16	-1	1	-1	-1	-1	-1	-0.5	-1	0	-3.33067e-16	-1.4803e-16	-3.33067e-16	-0.6	-1	0.5	-1	1	-1	-0.875	-1	-0.333333	-1.4803e-16	0.333333	-3.33067e-16	-0.25	-3.33067e-16	0.333333	-0.5	0.1	-0.5	0	-1	-1	-1	-0.25	-1	0.666667
	GGG	-0.5	-1	-0.25	-1	-1	-1	-1	-1	-1	-3.33067e-16	-3.33067e-16	-1	-3.33067e-16	-1	-1	-3.33067e-16	-1	-1	-1	-1	-1	-1	-1	-1	-1	0.5	-3.33067e-16	-1	-1	-1.11022e-16	-1	-0.5	-3.33067e-16	-0.5	-1	1	-1	1	-1	-0.4	-1	-1	-1	-1	-1	0.5	-1	-0.5
																																							-0.18551				-0.235839
																																					cP3-cA12		TAA				TAG
																																					average		-0.260991				-0.526887
[truncated: 16 more columns]

## Sheet: Observed pairs genome
		Phe		Leu		Ser				Tyr		Cys		Trp	Leu				Pro				His		Gln		Arg				Ile			Met	Thr				Asn		Lys		Ser		Arg		Val
		TTT	TTC	TTA	TTG	TCT	TCC	TCA	TCG	TAT	TAC	TGT	TGC	TGG	CTT	CTC	CTA	CTG	CCT	CCC	CCA	CCG	CAT	CAC	CAA	CAG	CGT	CGC	CGA	CGG	ATT	ATC	ATA	ATG	ACT	ACC	ACA	ACG	AAT	AAC	AAA	AAG	AGT	AGC	AGA	AGG	GTT	GTC	GTA
Phe	TTT	38	7	88	1	11	0	24	4	23	3	4	2	9	4	0	5	0	7	0	6	1	4	0	14	1	0	1	1	0	47	6	8	13	27	4	29	1	48	13	69	2	20	5	15	1	35	2	26
	TTC	12	21	61	1	7	0	13	3	9	12	2	0	8	10	0	1	0	11	1	8	1	6	12	25	0	33	1	2	0	11	5	1	14	9	0	10	1	6	16	13	1	2	1	2	0	11	0	13
Leu	TTA	77	24	139	8	49	3	42	4	40	18	7	3	16	24	2	10	1	35	4	41	7	12	11	70	6	70	6	2	0	109	13	9	37	60	9	89	5	115	43	159	9	39	9	19	0	48	1	52
	TTG	5	1	8	0	0	2	6	2	3	0	1	0	1	0	0	2	1	3	0	3	0	2	1	3	0	3	0	1	0	5	0	0	1	1	0	2	0	3	0	8	0	1	1	1	0	2	0	3
Ser	TCT	11	9	62	2	12	0	14	2	12	5	2	1	6	7	0	9	2	1	0	15	2	0	3	15	1	12	0	0	0	22	5	3	7	7	2	14	1	13	11	38	2	11	5	3	0	15	0	13
	TCC	1	1	4	1	4	0	0	0	0	0	0	0	0	2	0	0	0	2	0	1	0	1	0	6	0	0	0	0	0	3	0	1	1	0	0	3	0	6	0	4	0	0	0	0	0	1	0	1
	TCA	15	4	45	3	5	0	7	3	10	5	0	1	8	9	0	4	0	5	0	8	0	13	7	25	5	31	2	1	0	29	5	7	11	21	0	33	6	25	13	63	1	16	7	1	0	15	0	18
	TCG	3	1	10	2	8	1	1	1	3	0	1	0	0	4	0	1	0	1	0	4	0	1	1	4	0	0	0	0	0	7	1	1	1	2	0	2	1	3	1	2	1	2	0	0	0	4	0	3
Tyr	TAT	29	8	73	3	9	1	23	2	26	3	4	1	9	3	0	7	0	5	0	7	1	7	6	25	1	18	4	3	0	28	8	1	11	13	2	18	4	45	8	43	5	10	1	6	0	15	0	15
	TAC	11	5	18	1	3	0	4	0	4	4	2	2	9	3	0	3	1	8	0	8	2	3	2	11	1	11	1	1	0	5	4	2	4	4	0	6	0	3	13	7	1	8	1	0	0	7	1	7
Cys	TGT	7	1	16	1	3	0	5	1	1	2	2	0	4	4	0	0	0	2	1	3	0	1	3	6	1	6	0	0	0	11	1	0	2	3	1	6	1	9	3	8	0	2	1	0	0	3	0	6
	TGC	0	0	2	0	0	0	0	0	0	2	0	0	1	0	0	1	0	1	0	0	2	0	0	2	0	0	0	0	0	0	0	1	2	0	0	2	0	1	0	2	0	0	0	0	0	0	0	0
Trp	TGG	17	10	37	0	6	0	10	3	7	2	3	0	9	7	0	1	1	2	1	2	2	4	7	11	0	6	0	1	0	16	7	3	6	9	1	6	0	10	4	12	2	7	2	3	0	15	0	4
Leu	CTT	14	6	41	0	10	3	13	2	9	7	3	1	5	11	1	6	2	6	0	9	0	0	7	15	3	13	0	1	0	13	8	3	3	14	0	8	0	5	10	22	4	4	3	2	0	19	0	14
	CTC	0	0	1	0	0	0	1	0	0	0	0	0	0	1	0	0	1	0	0	1	0	0	0	0	0	0	0	0	0	0	0	0	0	0	0	1	0	2	0	0	0	0	0	0	0	0	0	0
	CTA	2	3	9	1	2	0	0	0	0	0	2	0	4	3	0	0	0	3	0	2	1	2	3	7	1	4	1	1	0	8	3	1	4	3	0	8	1	4	8	11	2	2	0	1	1	6	0	3
	CTG	1	0	3	2	1	0	1	0	2	0	1	0	0	0	0	1	0	1	0	0	0	1	0	2	0	4	0	1	0	0	2	1	0	1	0	1	0	0	0	4	1	0	0	0	0	1	0	2
Pro	CCT	17	7	26	0	8	2	7	1	8	5	6	0	4	10	1	10	0	1	0	4	0	1	2	6	0	6	0	0	1	21	6	5	8	10	1	12	0	14	7	14	1	7	2	1	1	8	0	19
	CCC	4	0	2	0	1	0	0	0	0	1	0	0	1	0	0	0	0	1	0	0	0	0	0	1	0	0	0	0	0	3	0	0	1	1	0	0	0	2	0	3	0	0	1	0	0	1	0	3
	CCA	23	10	33	3	11	1	10	1	11	8	4	0	11	12	1	1	1	8	1	16	2	2	8	22	4	32	3	4	0	21	2	6	5	16	3	21	0	21	11	42	4	7	2	3	0	16	0	23
	CCG	4	2	7	0	1	0	1	0	1	1	0	0	2	2	0	0	0	0	0	3	0	0	1	2	0	1	1	0	0	5	0	0	0	0	0	1	0	2	0	5	1	0	0	0	0	1	0	3
His	CAT	12	2	18	1	2	0	9	1	16	0	1	0	2	0	0	1	0	6	0	5	0	1	1	9	1	5	0	2	0	16	3	1	9	8	2	4	0	17	3	26	0	9	2	4	0	5	1	4
	CAC	4	17	16	1	7	0	4	0	6	3	0	1	2	5	0	0	1	2	0	6	0	2	13	6	0	9	0	0	0	10	3	0	8	5	0	3	0	3	11	9	2	3	1	1	1	6	0	14
Gln	CAA	18	10	70	3	22	2	12	7	21	7	2	0	7	22	0	5	0	12	2	32	1	8	5	37	3	32	2	7	1	50	5	12	25	22	8	37	5	57	21	86	7	25	6	3	2	30	1	31
	CAG	6	1	3	0	1	0	1	1	0	1	0	0	5	2	0	0	0	3	0	1	0	2	2	1	1	3	1	0	0	5	0	1	1	2	1	1	1	4	1	4	0	1	0	2	0	1	0	2
Arg	CGT	30	18	72	2	10	1	29	3	33	7	7	0	15	4	0	3	1	13	1	19	1	9	4	24	1	48	0	3	0	34	4	3	18	16	0	20	3	26	13	69	1	7	6	1	0	30	2	24
	CGC	0	0	4	0	0	0	1	0	4	0	0	0	2	2	0	0	0	0	0	2	0	2	1	3	0	1	0	0	0	8	0	0	0	1	1	2	1	3	1	4	0	2	0	1	0	5	0	1
	CGA	1	0	6	0	1	0	1	0	2	0	1	0	1	1	0	1	1	4	1	3	0	1	0	8	0	2	1	0	0	2	0	0	1	1	0	3	0	6	1	7	0	1	0	0	0	3	0	1
	CGG	0	0	0	0	0	0	0	0	0	0	0	0	0	0	0	0	0	0	0	0	0	0	0	0	0	0	0	0	0	0	0	0	0	0	0	0	0	0	0	0	0	0	0	0	0	2	0	0
Ile	ATT	42	30	107	0	28	4	34	3	47	18	21	0	21	17	1	5	0	16	6	38	2	17	13	52	3	40	1	6	0	65	6	4	17	36	5	55	1	48	18	91	3	16	7	5	0	38	1	41
	ATC	7	8	8	0	8	0	0	0	5	2	0	0	1	10	0	0	0	3	0	17	0	4	3	7	0	11	0	0	0	11	4	3	5	3	1	8	1	10	5	14	0	1	0	0	0	5	0	9
	ATA	8	0	7	0	3	0	6	0	1	1	0	0	0	0	0	1	2	3	4	3	0	2	2	3	1	5	2	1	0	5	3	3	4	3	0	11	0	25	4	14	2	5	2	2	1	3	1	3
Met	ATG	7	11	25	1	12	1	11	1	17	8	4	0	4	12	0	2	1	17	3	20	3	10	12	26	0	25	2	3	0	25	5	5	10	14	0	26	3	21	9	26	2	9	0	0	0	20	1	9
Thr	ACT	26	17	72	1	17	4	20	3	16	8	10	1	7	10	1	6	3	7	0	12	1	4	3	36	1	9	1	1	0	36	3	4	15	14	0	15	2	30	12	54	2	11	2	3	0	12	1	14
	ACC	2	1	2	0	5	0	1	0	1	0	0	0	0	3	0	1	0	1	0	1	0	3	1	2	0	2	0	0	0	8	0	1	3	3	0	2	1	8	1	5	0	0	0	0	0	2	0	1
	ACA	14	14	52	4	8	1	19	2	15	5	4	0	12	10	0	5	1	9	1	22	1	12	3	38	4	33	2	5	0	35	9	6	12	27	1	37	5	58	20	90	5	21	4	6	0	12	0	21
	ACG	2	1	12	1	6	0	5	0	4	1	1	0	1	1	0	0	0	1	0	2	0	5	0	4	1	2	0	2	0	5	1	0	0	2	0	2	0	5	1	2	0	0	0	0	0	3	0	4
Asn	AAT	48	12	131	6	24	5	37	2	37	9	6	2	4	17	1	12	2	16	1	28	3	11	6	64	6	18	0	5	0	64	6	17	21	31	7	29	8	69	19	107	11	20	7	5	2	24	1	29
	AAC	15	13	30	6	14	1	17	0	10	6	3	1	10	6	0	2	0	10	1	17	1	5	5	27	1	18	1	0	0	21	8	3	8	13	0	9	1	21	19	38	1	8	5	1	1	16	1	15
Lys	AAA	41	14	103	12	29	8	49	11	50	7	4	0	15	28	0	15	6	28	1	56	6	23	7	103	5	84	9	4	0	104	14	16	33	58	10	97	6	101	30	185	13	20	7	8	3	27	1	41
	AAG	8	1	5	3	1	0	1	0	5	0	0	1	1	4	0	0	0	3	0	1	0	0	0	12	2	5	2	0	0	4	2	2	1	1	0	0	0	6	2	21	1	5	0	1	0	3	0	1
Ser	AGT	28	6	47	1	7	0	10	2	21	2	2	1	4	5	0	1	3	2	1	10	0	4	1	16	3	5	2	2	0	24	1	4	8	7	0	9	5	20	5	31	4	5	3	3	0	10	0	12
	AGC	6	2	9	1	5	0	7	1	1	3	1	0	3	2	0	3	0	2	0	1	1	4	1	4	0	7	0	0	0	6	1	0	2	1	0	3	0	12	0	7	1	3	1	0	0	3	0	3
Arg	AGA	3	2	6	1	0	0	1	0	0	0	0	0	2	1	1	0	1	3	0	5	0	3	0	8	0	4	1	1	0	6	0	0	1	2	0	6	1	7	4	20	2	1	0	4	0	3	0	1
	AGG	0	1	1	1	1	0	1	0	1	0	0	0	0	0	0	0	0	0	0	0	0	0	0	0	0	0	0	0	0	0	0	0	0	1	0	0	1	0	0	2	0	0	0	0	0	1	0	0
Val	GTT	29	12	66	2	31	1	29	1	23	7	7	2	17	12	0	4	1	9	1	17	3	3	2	16	0	16	0	3	0	41	2	4	7	18	0	19	1	17	11	53	1	10	3	2	1	24	0	24
	GTC	1	0	1	0	0	0	0	0	0	1	0	0	0	0	0	0	0	0	0	1	0	0	0	0	0	1	0	1	0	0	0	1	0	0	0	0	0	1	1	0	1	0	0	0	0	0	0	1
	GTA	23	28	37	3	12	2	13	4	10	7	5	0	11	6	0	6	0	10	1	14	2	9	3	18	2	28	1	1	0	21	11	2	15	18	4	34	2	34	14	37	1	8	1	3	0	14	0	16
	GTG	0	2	6	2	3	0	2	0	3	0	1	0	3	0	0	1	0	1	1	3	0	3	1	5	1	2	0	3	0	1	0	0	1	0	0	2	0	3	1	3	1	3	0	1	0	1	0	4
Ala	GCT	19	16	78	2	16	0	29	5	18	17	9	0	13	17	0	7	1	13	0	18	3	9	21	20	0	37	1	4	0	65	5	3	19	23	2	17	3	26	25	50	3	10	4	6	1	33	0	22
	GCC	0	1	8	0	0	0	0	0	0	1	2	0	1	1	0	3	0	2	0	1	0	2	0	3	0	1	0	0	0	8	0	0	7	3	0	6	1	9	1	7	0	2	0	0	1	1	0	1
	GCA	20	15	28	0	5	3	12	4	9	4	3	1	6	9	0	2	1	11	1	7	1	4	4	30	2	26	3	1	0	19	7	2	12	11	1	19	3	17	10	38	3	6	1	2	0	13	0	9
	GCG	2	1	8	0	0	0	1	1	1	0	0	0	1	4	0	0	0	0	0	3	0	0	0	8	0	0	1	0	0	3	2	0	0	1	0	0	2	3	0	2	1	1	0	0	0	8	0	4
Asp	GAT	37	10	69	2	11	0	11	1	28	3	5	0	5	0	0	2	0	13	0	14	0	6	4	19	1	15	3	2	1	50	3	3	11	21	1	16	2	30	14	49	3	13	4	2	0	15	0	13
	GAC	9	7	12	0	1	0	5	0	1	8	3	0	2	6	0	0	0	8	0	7	0	2	3	10	0	12	0	0	0	8	2	0	5	2	0	1	0	9	3	15	1	6	1	2	0	11	1	8
Glu	GAA	18	11	69	1	15	0	16	5	14	7	9	0	6	17	2	7	3	12	0	12	1	10	7	36	1	35	4	1	0	70	18	2	34	34	6	38	2	45	15	90	4	21	5	2	1	28	1	19
	GAG	9	3	6	2	0	0	1	0	1	1	0	0	6	0	0	2	0	1	0	3	0	1	0	6	3	4	1	0	0	3	0	1	0	0	0	2	0	1	1	6	1	3	0	1	0	1	0	0
Gly	GGT	44	28	98	0	18	3	19	4	24	18	8	1	25	24	0	6	1	17	1	13	0	8	19	44	6	41	3	1	0	84	15	7	25	32	0	22	2	21	20	64	1	12	3	0	0	53	0	37
	GGC	5	2	9	2	1	0	1	0	5	0	0	0	1	4	0	0	0	3	2	2	1	3	2	5	0	4	0	0	0	4	0	3	1	1	1	5	0	7	1	6	0	2	2	0	0	2	0	4
	GGA	6	1	17	1	4	0	3	2	3	0	1	0	2	1	0	0	0	3	2	4	1	5	1	4	0	12	0	2	0	5	1	4	4	11	0	7	1	15	4	12	1	3	0	0	0	3	0	4
	GGG	4	0	6	0	0	1	3	1	1	1	1	0	1	1	0	2	1	0	0	0	0	1	0	2	0	4	0	1	0	7	0	0	1	2	1	3	2	9	2	2	0	0	0	0	0	3	0	1
	TTT
	TTC
	TTA
	TTG
	TCT
	TCC
	TCA
	TCG
	TAT
	TAC
	TGT
	TGC
	TGG
	CTT
	CTC
	CTA
	CTG
	CCT
	CCC
	CCA
	CCG
	CAT
	CAC
	CAA
	CAG
	CGT
	CGC
	CGA
	CGG
	ATT
	ATC
	ATA
	ATG
	ACT
	ACC
	ACA
	ACG
	AAT
	AAC
	AAA
	AAG
	AGT
	AGC
	AGA
	AGG
	GTT
	GTC
	GTA
	GTG
	GCT
	GCC
	GCA
	GCG
	GAT
	GAC
	GAA
	GAG
	GGT
	GGC
	GGA
	GGG
[truncated: 13 more columns]

## Sheet: Norm Expt pairs genome
		number codons	908	430	2038	96	538	73	627	103	712	241	176	24	333	400	15	189	52	402	45	582	62	339	227	1025	79	851	67	177	16	1344	220	230	543	673	111	938	103	1187	470	1898	116	453	129	168	50	734	20
			Phe		Leu		Ser				Tyr		Cys		Trp	Leu				Pro				His		Gln		Arg				Ile			Met	Thr				Asn		Lys		Ser		Arg		Val
number codons			TTT	TTC	TTA	TTG	TCT	TCC	TCA	TCG	TAT	TAC	TGT	TGC	TGG	CTT	CTC	CTA	CTG	CCT	CCC	CCA	CCG	CAT	CAC	CAA	CAG	CGT	CGC	CGA	CGG	ATT	ATC	ATA	ATG	ACT	ACC	ACA	ACG	AAT	AAC	AAA	AAG	AGT	AGC	AGA	AGG	GTT	GTC
908	Phe	TTT	34	18	84	4	17	2	21	4	23	9	5	1	12	16	1	7	2	9	1	13	2	8	7	25	2	28	3	3	1	39	7	6	18	21	3	28	3	39	17	53	4	14	4	5	1	29	1
430		TTC	18	10	44	2	9	1	11	2	12	5	3	1	6	9	1	4	1	5	1	7	1	5	4	13	1	15	2	2	1	21	4	3	10	11	2	15	2	20	9	28	2	8	3	3	1	15	1
2038	Leu	TTA	66	34	155	7	41	5	52	8	43	17	12	2	20	30	1	13	4	32	4	48	5	16	14	75	6	73	6	7	1	103	18	14	34	60	7	77	8	100	43	155	10	35	11	11	2	56	2
96		TTG	3	2	7	1	2	1	3	1	2	1	1	1	1	2	1	1	1	2	1	3	1	1	1	4	1	4	1	1	1	5	1	1	2	3	1	4	1	5	2	7	1	2	1	1	1	3	1
538	Ser	TCT	16	9	49	3	11	2	14	3	13	5	3	1	6	10	1	5	1	6	1	9	1	6	5	21	2	15	2	2	1	25	5	4	9	13	2	17	2	21	9	40	3	10	3	3	1	14	1
73		TCC	2	1	6	1	2	1	2	1	2	1	1	1	1	1	1	1	1	1	1	1	1	1	1	3	1	2	1	1	1	3	1	1	1	2	1	2	1	3	1	5	1	1	1	1	1	2	1
627		TCA	20	11	62	3	14	2	17	3	16	6	3	1	8	12	1	6	2	7	1	11	1	7	6	26	2	18	2	2	1	31	6	5	11	16	2	21	3	27	12	50	4	12	4	3	1	18	1
103		TCG	4	2	10	1	3	1	3	1	3	1	1	1	2	2	1	1	1	2	1	2	1	2	1	4	1	3	1	1	1	5	1	1	2	3	1	4	1	5	2	8	1	2	1	1	1	3	1
712	Tyr	TAT	26	14	61	3	13	2	16	3	20	8	6	1	13	12	1	5	2	9	1	13	2	7	7	26	2	24	2	3	1	28	5	4	11	14	2	18	2	35	15	39	3	11	4	4	1	16	1
241		TAC	10	6	24	2	5	1	6	1	8	3	3	1	6	5	1	2	1	4	1	5	1	3	3	10	1	10	1	1	1	11	2	2	5	6	1	7	1	14	6	15	1	5	2	2	1	7	1
176	Cys	TGT	5	3	16	1	3	1	4	1	4	2	2	1	5	3	1	2	1	3	1	5	1	2	2	8	1	4	1	1	1	10	2	2	4	5	1	6	1	9	4	9	1	3	1	1	1	4	1
24		TGC	1	1	3	1	1	1	1	1	1	1	1	1	1	1	1	1	1	1	1	1	1	1	1	1	1	1	1	1	1	2	1	1	1	1	1	1	1	2	1	2	1	1	1	1	1	1	1
333	Trp	TGG	18	10	35	2	8	1	10	2	7	3	3	1	9	7	1	3	1	3	1	4	1	6	6	11	1	8	1	1	1	20	4	3	6	7	1	9	1	10	5	14	1	7	2	2	1	9	1
400	Leu	CTT	13	7	30	2	8	1	10	2	9	4	3	1	4	6	1	3	1	6	1	9	1	3	3	15	2	14	2	2	1	20	4	3	7	12	2	15	2	19	8	30	2	7	2	3	1	11	1
15		CTC	1	1	1	1	1	1	1	1	1	1	1	1	1	1	1	1	1	1	1	1	1	1	1	1	1	1	1	1	1	1	1	1	1	1	1	1	1	1	1	1	1	1	1	1	1	1	1
189		CTA	6	3	13	1	4	1	5	1	4	2	1	1	2	3	1	2	1	3	1	4	1	2	2	7	1	7	1	1	1	9	2	2	3	5	1	7	1	9	4	13	1	3	1	1	1	5	1
52		CTG	2	1	4	1	1	1	2	1	1	1	1	1	1	1	1	1	1	1	1	1	1	1	1	2	1	2	1	1	1	3	1	1	1	2	1	2	1	2	1	4	1	1	1	1	1	2	1
402	Pro	CCT	16	9	30	2	7	1	8	2	10	4	4	1	7	6	1	3	1	5	1	8	1	3	3	12	1	15	2	2	1	18	4	3	6	10	2	12	2	15	7	24	2	6	2	3	1	14	1
45		CCC	2	1	4	1	1	1	1	1	1	1	1	1	1	1	1	1	1	1	1	1	1	1	1	2	1	2	1	1	1	2	1	1	1	1	1	2	1	2	1	3	1	1	1	1	1	2	1
582		CCA	25	13	45	3	10	1	12	2	14	6	5	1	10	9	1	4	1	8	1	11	2	5	4	18	2	22	2	3	1	28	5	4	8	15	2	19	2	23	10	37	3	9	3	4	1	22	1
62		CCG	3	2	5	1	1	1	2	1	2	1	1	1	1	1	1	1	1	1	1	2	1	1	1	2	1	3	1	1	1	3	1	1	1	2	1	2	1	3	1	4	1	1	1	1	1	2	1
339	His	CAT	13	7	18	1	6	1	7	2	10	4	1	1	3	4	1	2	1	4	1	6	1	5	5	8	1	9	1	1	1	15	3	2	10	5	1	6	1	13	6	19	2	5	2	2	1	8	1
227		CAC	11	6	15	1	5	1	7	1	9	4	1	1	2	3	1	2	1	4	1	5	1	5	4	7	1	8	1	1	1	13	3	2	8	5	1	6	1	12	5	17	2	5	2	2	1	7	1
1025	Gln	CAA	22	12	73	4	20	3	25	4	20	8	2	1	12	14	1	7	2	18	2	27	3	9	8	37	3	37	3	4	1	48	9	7	25	29	4	37	4	55	24	86	6	18	5	6	1	30	1
79		CAG	2	1	6	1	2	1	2	1	2	1	1	1	1	2	1	1	1	2	1	2	1	1	1	3	1	3	1	1	1	4	1	1	2	3	1	3	1	5	2	7	1	2	1	1	1	3	1
851	Arg	CGT	27	14	61	3	14	2	17	3	26	10	6	1	15	12	1	6	2	14	2	22	3	8	7	31	3	38	3	4	1	35	6	5	15	18	2	23	3	32	14	74	5	12	4	6	1	27	1
67		CGC	3	2	5	1	2	1	2	1	2	1	1	1	2	1	1	1	1	2	1	2	1	1	1	3	1	3	1	1	1	3	1	1	2	2	1	2	1	3	2	6	1	1	1	1	1	2	1
177		CGA	3	2	6	1	2	1	2	1	3	1	1	1	2	2	1	1	1	2	1	3	1	1	1	3	1	4	1	1	1	4	1	1	2	2	1	3	1	4	2	7	1	2	1	1	1	3	1
16		CGG	1	1	1	1	1	1	1	1	1	1	1	1	1	1	1	1	1	1	1	1	1	1	1	1	1	1	1	1	1	1	1	1	1	1	1	1	1	1	1	1	1	1	1	1	1	1	1
1344	Ile	ATT	49	25	91	5	25	3	31	5	42	16	15	2	17	18	1	8	2	26	3	39	4	17	15	48	4	43	4	5	1	62	11	9	20	38	5	49	6	60	26	90	6	22	7	7	1	40	1
220		ATC	9	5	16	1	5	1	6	1	7	3	3	1	3	3	1	2	1	5	1	7	1	3	3	9	1	8	1	1	1	11	2	2	4	7	1	9	1	11	5	16	1	4	2	2	1	7	1
230		ATA	7	4	12	1	4	1	5	1	6	3	2	1	3	3	1	1	1	4	1	6	1	3	2	7	1	6	1	1	1	9	2	2	3	5	1	7	1	8	4	12	1	3	1	1	1	6	1
543	Met	ATG	12	7	31	2	10	1	12	2	19	7	4	1	4	6	1	3	1	16	2	24	3	12	11	25	2	23	2	3	1	26	5	4	10	17	2	22	3	22	9	27	2	8	3	4	1	15	1
673	Thr	ACT	20	11	55	3	14	2	18	3	15	6	6	1	8	11	1	5	2	9	1	13	2	7	6	32	3	20	2	2	1	33	6	5	12	18	2	23	3	38	16	59	4	12	4	3	1	14	1
111		ACC	3	2	7	1	2	1	3	1	2	1	1	1	1	2	1	1	1	1	1	2	1	1	1	4	1	3	1	1	1	4	1	1	2	2	1	3	1	5	2	7	1	2	1	1	1	2	1
938		ACA	26	14	71	4	18	2	23	4	19	8	8	1	11	14	1	6	2	11	2	17	2	9	8	41	4	26	2	3	1	43	8	6	16	23	3	29	3	49	21	76	5	16	5	4	1	19	1
103		ACG	3	2	8	1	2	1	3	1	2	1	1	1	2	2	1	1	1	2	1	2	1	1	1	5	1	3	1	1	1	5	1	1	2	3	1	3	1	5	3	8	1	2	1	1	1	2	1
1187	Asn	AAT	41	22	112	6	27	3	34	6	32	13	8	1	10	22	1	10	3	20	3	30	3	11	9	65	5	27	2	3	1	60	11	8	21	28	4	36	4	64	27	104	7	24	7	4	1	32	1
470		AAC	18	9	48	3	12	2	15	3	14	6	4	1	5	9	1	4	1	9	1	13	2	5	4	28	3	12	1	2	1	26	5	4	9	12	2	15	2	27	12	45	3	10	3	2	1	14	1
1898	Lys	AAA	40	21	124	6	34	4	43	7	43	17	5	1	16	24	1	11	3	33	4	50	5	16	14	107	8	82	7	8	1	100	17	14	33	64	8	83	9	92	39	196	13	29	9	13	2	39	1
116		AAG	3	2	8	1	3	1	3	1	3	2	1	1	1	2	1	1	1	2	1	4	1	1	1	7	1	6	1	1	1	7	2	1	2	4	1	6	1	6	3	13	1	2	1	1	1	3	1
453	Ser	AGT	14	7	42	2	10	1	12	2	11	5	2	1	5	8	1	4	1	5	1	8	1	5	4	18	2	13	1	2	1	21	4	3	8	11	2	14	2	18	8	34	3	8	3	2	1	12	1
129		AGC	4	2	12	1	3	1	4	1	4	2	1	1	2	3	1	1	1	2	1	3	1	2	2	5	1	4	1	1	1	6	2	1	3	4	1	5	1	6	3	10	1	3	1	1	1	4	1
168	Arg	AGA	5	3	10	1	3	1	3	1	4	2	1	1	3	2	1	1	1	3	1	4	1	2	2	5	1	6	1	1	1	6	1	1	3	3	1	4	1	5	3	12	1	2	1	1	1	4	1
50		AGG	1	1	2	1	1	1	1	1	1	1	1	1	1	1	1	1	1	1	1	1	1	1	1	1	1	1	1	1	1	1	1	1	1	1	1	1	1	1	1	2	1	1	1	1	1	1	1
734	Val	GTT	30	16	52	3	16	2	20	4	18	7	7	1	15	10	1	5	2	11	2	17	2	6	5	19	2	23	2	3	1	31	6	5	11	19	3	24	3	28	12	44	3	14	4	4	1	19	1
20		GTC	1	1	2	1	1	1	1	1	1	1	1	1	1	1	1	1	1	1	1	1	1	1	1	1	1	1	1	1	1	1	1	1	1	1	1	1	1	1	1	2	1	1	1	1	1	1	1
696		GTA	29	15	51	3	16	2	20	4	17	7	7	1	15	10	1	5	1	11	2	16	2	6	5	18	2	22	2	3	1	30	6	4	11	18	3	23	3	27	12	42	3	14	4	4	1	19	1
100		GTG	4	2	7	1	2	1	3	1	3	1	1	1	2	2	1	1	1	2	1	2	1	1	1	3	1	3	1	1	1	4	1	1	2	3	1	3	1	4	2	6	1	2	1	1	1	3	1
1047	Ala	GCT	28	15	72	4	16	2	20	4	21	8	8	1	12	14	1	6	2	13	2	19	2	13	11	34	3	36	3	4	1	53	9	7	22	21	3	27	3	37	16	56	4	14	4	6	1	27	1
151		GCC	3	2	8	1	2	1	3	1	3	1	1	1	2	2	1	1	1	2	1	2	1	2	2	4	1	4	1	1	1	6	1	1	3	3	1	3	1	4	2	6	1	2	1	1	1	3	1
650		GCA	17	9	42	2	9	1	12	2	12	5	5	1	7	8	1	4	1	8	1	11	2	8	7	20	2	21	2	2	1	31	6	5	13	12	2	16	2	22	9	33	2	8	3	4	1	16	1
110		GCG	3	2	6	1	2	1	2	1	2	1	1	1	1	2	1	1	1	2	1	2	1	2	1	3	1	3	1	1	1	5	1	1	2	2	1	3	1	4	2	5	1	2	1	1	1	3	1
673	Asp	GAT	32	17	52	3	11	2	14	3	22	9	6	1	6	10	1	5	2	12	2	18	2	7	6	22	2	21	2	2	1	41	7	6	13	13	2	17	2	30	13	49	3	10	3	4	1	18	1
212		GAC	11	6	17	1	4	1	5	1	8	3	2	1	2	4	1	2	1	4	1	6	1	2	2	7	1	7	1	1	1	14	3	2	4	5	1	6	1	10	5	16	1	4	1	2	1	6	1
1085	Glu	GAA	25	13	75	4	17	2	21	4	16	6	8	1	12	15	1	7	2	10	2	15	2	9	8	40	3	34	3	4	1	72	13	10	32	30	4	39	4	41	18	88	6	15	5	6	1	24	1
87		GAG	3	2	7	1	2	1	2	1	2	1	1	1	1	2	1	1	1	1	1	2	1	1	1	4	1	3	1	1	1	7	2	1	3	3	1	4	1	4	2	8	1	2	1	1	1	2	1
1153	Gly	GGT	45	23	97	5	17	2	22	4	29	11	8	1	22	19	1	9	2	14	2	21	2	16	14	43	4	38	3	4	1	75	13	10	24	27	4	35	4	42	18	61	4	15	5	6	1	39	1
120		GGC	5	3	10	1	2	1	3	1	3	2	1	1	3	2	1	1	1	2	1	3	1	2	2	5	1	4	1	1	1	8	2	1	3	3	1	4	1	5	2	7	1	2	1	1	1	4	1
211		GGA	8	4	16	1	3	1	4	1	5	2	2	1	4	3	1	2	1	3	1	4	1	3	3	7	1	7	1	1	1	13	3	2	4	5	1	6	1	7	3	10	1	3	1	1	1	7	1
96		GGG	4	2	8	1	2	1	2	1	3	1	1	1	2	2	1	1	1	1	1	2	1	2	2	4	1	3	1	1	1	6	1	1	2	2	1	3	1	4	2	5	1	2	1	1	1	3	1
[truncated: 14 more columns]

## Sheet: Low8 Observerd pairs
		Phe		Leu		Ser				Tyr		Cys		Trp	Leu				Pro				His		Gln		Arg				Ile			Met	Thr				Asn		Lys		Ser		Arg		Val
		TTT	TTC	TTA	TTG	TCT	TCC	TCA	TCG	TAT	TAC	TGT	TGC	TGG	CTT	CTC	CTA	CTG	CCT	CCC	CCA	CCG	CAT	CAC	CAA	CAG	CGT	CGC	CGA	CGG	ATT	ATC	ATA	ATG	ACT	ACC	ACA	ACG	AAT	AAC	AAA	AAG	AGT	AGC	AGA	AGG	GTT	GTC	GTA
Phe	TTT	21	4	40	0	8	0	9	2	12	0	3	1	1	3	0	1	0	2	0	1	1	1	0	8	2	0	0	0	0	18	2	3	6	9	1	13	0	34	6	32	2	8	0	4	1	10	1	9
	TTC	3	1	7	1	1	0	2	0	2	1	0	0	0	0	0	0	0	1	1	0	0	4	0	7	0	4	1	0	0	1	0	0	0	0	0	1	0	4	3	6	0	0	0	0	0	1	0	0
Leu	TTA	26	1	43	5	17	3	8	1	21	3	2	1	2	11	2	4	0	13	3	15	3	6	3	33	5	16	2	0	0	41	5	10	9	22	8	25	2	53	17	88	6	14	3	4	0	16	0	13
	TTG	3	0	9	0	0	1	3	1	3	0	1	0	1	0	0	2	2	2	0	1	0	3	1	3	0	4	0	0	0	4	0	0	0	0	3	4	0	2	1	3	0	1	1	0	0	1	0	0
Ser	TCT	7	3	23	1	5	0	6	4	6	1	0	0	0	2	0	0	1	1	0	4	2	0	0	10	1	3	0	0	0	7	1	3	2	2	1	5	0	8	3	19	1	6	1	3	0	4	0	7
	TCC	0	0	4	0	2	0	0	0	0	0	0	0	0	2	0	0	0	2	0	0	0	0	0	4	0	0	0	0	0	1	0	1	1	0	0	3	0	4	1	2	0	0	0	0	0	1	0	1
	TCA	7	0	9	2	1	0	1	2	1	1	0	1	2	5	0	1	1	2	0	7	0	6	3	6	0	8	1	0	0	6	2	1	3	3	1	9	2	9	2	25	1	6	3	1	0	6	0	1
	TCG	0	0	5	3	3	1	2	1	2	0	1	0	1	1	0	1	0	2	0	1	0	1	0	5	0	0	0	0	0	4	1	2	1	1	0	1	1	0	2	2	1	2	0	0	0	1	0	1
Tyr	TAT	17	3	22	5	6	1	9	3	18	0	2	1	2	2	0	4	0	2	0	3	1	3	2	13	2	3	0	3	0	15	4	1	5	9	1	5	3	26	1	27	4	6	1	1	0	4	0	9
	TAC	2	2	1	0	2	0	0	0	1	0	0	1	0	0	0	1	1	2	0	0	1	1	0	1	0	1	1	0	0	1	0	1	0	0	1	1	0	3	0	5	0	0	0	0	0	0	1	0
Cys	TGT	3	0	8	2	1	0	0	1	1	1	0	0	0	0	0	0	0	2	1	1	0	1	0	4	0	2	0	0	0	4	0	0	0	1	1	1	1	7	1	3	0	1	0	0	0	1	0	2
	TGC	0	0	1	0	0	0	0	0	1	0	0	0	0	0	0	2	0	0	0	0	2	0	0	1	0	0	0	0	0	0	0	2	1	0	0	1	0	0	0	1	0	0	0	0	0	0	0	0
Trp	TGG	9	0	5	0	1	0	2	1	1	0	0	0	0	1	0	0	0	0	2	1	0	1	1	4	1	0	0	0	0	4	0	1	1	1	0	1	0	1	1	3	1	2	1	0	0	6	0	0
Leu	CTT	7	1	12	0	3	1	4	2	4	1	2	1	2	1	1	1	0	3	0	3	0	0	1	4	2	1	0	0	1	1	1	1	0	5	0	1	0	4	2	8	2	0	2	1	0	5	0	5
	CTC	0	0	1	0	0	0	0	0	0	0	0	0	0	1	0	0	0	0	0	0	0	0	0	0	0	0	0	0	0	3	0	0	0	0	0	1	0	1	0	0	0	0	0	0	0	0	0	0
	CTA	2	0	5	1	0	0	1	1	0	0	1	0	0	1	0	0	0	2	0	2	1	1	0	3	1	0	0	1	0	3	0	3	2	4	2	4	1	3	3	6	1	1	0	0	1	1	0	1
	CTG	0	0	0	1	1	0	2	0	2	0	0	0	0	1	0	1	0	1	0	2	0	0	0	3	2	1	0	0	0	0	0	0	0	1	1	1	0	1	0	1	0	0	0	0	0	1	0	1
Pro	CCT	10	1	18	1	4	0	1	1	3	2	1	0	0	6	0	2	0	0	0	0	1	0	1	2	0	1	0	0	0	10	2	4	3	5	0	3	0	5	2	7	2	4	0	0	1	3	1	3
	CCC	2	0	2	0	0	0	0	0	0	1	0	0	0	1	0	0	0	1	0	0	0	0	0	1	0	0	0	0	0	1	0	0	0	0	0	0	0	3	0	1	0	0	1	0	0	1	0	1
	CCA	9	0	13	1	6	0	6	1	4	0	1	1	2	1	1	2	1	2	1	3	0	0	0	7	3	8	1	3	0	4	0	5	1	4	1	3	0	14	3	15	2	3	3	0	0	3	0	3
	CCG	2	1	1	0	1	0	0	0	1	0	0	0	1	1	1	0	1	0	0	2	0	0	0	2	0	0	1	0	0	1	0	0	0	0	0	1	0	2	0	2	1	0	0	0	0	1	0	0
His	CAT	7	1	7	1	1	0	5	1	8	0	1	0	1	1	0	0	0	3	0	3	0	1	0	3	1	0	0	2	0	8	3	0	5	4	1	1	0	10	2	12	0	2	1	4	0	4	1	4
	CAC	2	0	3	1	3	1	1	0	3	1	0	1	0	2	0	0	1	0	0	1	0	1	0	1	0	1	0	0	0	0	0	0	0	0	0	1	0	1	2	2	1	1	0	0	0	1	0	0
Gln	CAA	8	1	33	3	10	2	1	3	12	2	1	1	2	5	1	4	1	6	1	6	2	3	1	12	2	8	0	3	1	20	2	7	11	9	4	10	2	25	5	37	4	12	2	2	2	10	0	7
	CAG	0	0	4	1	1	0	0	1	1	1	0	0	1	2	0	0	0	2	0	0	0	2	0	2	0	0	1	0	0	2	0	1	1	2	1	1	1	3	1	1	1	1	0	0	0	0	0	1
Arg	CGT	7	0	22	0	3	1	8	1	8	0	1	0	1	0	0	0	1	3	0	2	0	1	1	8	0	3	1	1	0	14	0	5	2	5	0	5	0	9	3	14	0	3	1	0	0	9	1	4
	CGC	0	0	1	0	1	0	0	0	1	0	0	0	1	0	0	0	0	1	0	1	0	0	1	1	0	0	0	0	0	1	0	0	0	0	1	1	1	2	0	2	0	1	0	0	0	2	0	0
	CGA	1	1	0	0	1	0	0	0	2	0	0	0	1	0	0	0	1	4	0	0	0	1	0	5	0	1	0	0	0	1	0	0	1	0	0	4	0	3	1	4	0	0	0	0	0	2	0	0
	CGG	0	0	0	0	0	0	0	0	0	0	0	0	0	0	0	0	0	0	0	0	0	0	0	0	0	0	0	0	0	1	0	0	0	0	0	0	0	0	0	0	0	0	0	0	0	0	0	0
Ile	ATT	23	2	35	2	11	4	11	3	24	3	12	0	6	3	1	2	0	5	4	14	2	9	4	21	0	10	0	5	0	20	3	4	3	12	4	9	2	24	4	35	2	3	2	1	0	10	0	13
	ATC	3	0	3	0	1	0	0	1	4	1	0	0	0	2	0	0	0	1	0	3	0	5	1	1	0	1	0	0	0	1	0	1	1	1	1	1	0	4	0	7	0	2	0	0	0	0	0	1
	ATA	4	1	4	0	3	0	4	0	0	1	0	0	0	0	0	1	1	1	2	3	0	0	2	2	0	4	1	1	0	4	1	1	4	2	1	3	0	18	3	17	1	1	2	1	0	5	0	3
Met	ATG	3	1	6	0	4	1	4	1	8	1	0	0	1	2	0	3	0	5	2	5	2	5	2	5	1	5	0	2	0	9	0	2	2	5	0	7	2	9	0	12	1	2	0	0	0	3	0	1
Thr	ACT	13	4	29	2	5	2	5	2	5	2	4	1	0	6	1	3	2	4	0	4	0	0	1	14	1	2	0	1	0	8	0	1	3	8	0	3	1	13	4	28	3	2	0	2	0	1	1	4
	ACC	1	1	1	0	4	0	0	0	2	0	0	0	0	5	0	1	0	1	0	1	0	5	0	1	0	2	0	0	0	4	0	1	2	2	0	3	1	4	1	4	0	0	0	0	0	0	0	1
	ACA	3	0	14	2	5	0	6	1	6	1	2	0	2	5	0	0	0	4	0	8	1	8	0	10	3	6	0	2	0	6	3	5	3	8	2	12	2	19	8	35	4	6	1	2	0	4	0	7
	ACG	2	0	6	0	2	0	4	0	2	0	0	0	0	0	0	0	0	0	0	1	0	3	0	1	1	0	0	2	0	7	0	0	0	0	0	1	1	3	0	3	1	0	0	0	0	3	0	2
Asn	AAT	25	6	58	4	11	4	11	1	21	3	5	1	2	5	1	13	1	8	1	13	1	5	3	24	4	9	0	3	0	29	3	12	15	22	5	14	8	27	9	56	7	9	5	1	2	9	2	14
	AAC	3	0	8	3	3	1	2	0	5	3	1	1	0	3	0	0	1	2	1	0	1	3	1	11	1	4	1	0	0	6	1	1	4	7	0	4	1	3	1	19	0	5	1	0	0	3	0	1
Lys	AAA	14	4	49	11	13	4	20	8	24	2	2	0	7	9	0	8	6	11	1	23	2	16	4	34	3	23	3	1	0	43	9	13	20	33	7	40	6	59	12	77	5	11	5	5	2	9	2	11
	AAG	6	0	5	2	0	0	1	0	4	0	0	1	1	4	0	1	0	3	0	0	0	1	0	3	1	3	1	0	0	1	1	2	0	3	0	0	0	2	1	7	1	3	0	1	0	3	0	1
Ser	AGT	8	2	12	0	5	0	6	3	12	1	1	0	0	3	0	0	0	3	1	4	0	1	1	9	1	2	1	1	0	8	2	2	2	4	0	3	3	9	2	14	4	3	1	1	0	1	0	7
	AGC	2	0	3	1	2	0	3	1	1	0	1	0	1	1	0	0	0	2	0	1	1	0	0	1	0	1	0	0	0	3	1	0	1	0	0	1	0	6	0	5	1	0	1	0	0	1	0	1
Arg	AGA	0	0	1	3	1	0	0	0	1	1	0	0	0	0	0	1	1	1	0	1	0	0	0	0	0	2	1	0	0	2	0	0	0	2	0	1	0	5	3	6	1	1	0	1	0	1	0	0
	AGG	0	1	1	1	1	0	0	0	1	0	0	0	0	0	0	0	0	0	0	0	0	0	0	0	0	0	0	0	0	0	0	0	0	0	0	0	1	0	0	1	0	0	0	0	0	0	0	0
Val	GTT	8	3	28	2	5	1	9	2	6	2	3	1	4	1	0	1	2	4	1	2	0	2	0	5	0	2	0	2	0	15	1	3	4	3	1	5	0	9	3	12	0	7	2	2	0	4	0	2
	GTC	0	0	0	0	0	0	1	0	0	0	0	0	0	0	0	0	0	0	0	1	0	0	0	1	0	0	0	1	0	0	0	1	0	0	0	0	0	1	0	1	1	0	0	0	0	0	0	0
	GTA	2	1	13	0	4	2	2	1	1	1	1	0	2	1	0	1	0	2	0	3	1	3	1	7	0	4	0	0	0	4	0	3	5	4	1	8	1	17	5	14	0	4	1	0	0	3	0	2
	GTG	0	1	3	2	1	0	2	0	3	0	1	0	0	0	0	1	0	0	2	1	0	1	0	1	1	1	0	1	0	0	0	0	0	0	0	1	0	1	2	2	0	3	0	0	0	1	0	3
Ala	GCT	8	1	19	2	3	0	5	1	8	0	3	0	5	2	0	0	1	7	0	3	0	3	0	7	0	6	1	1	0	13	0	2	2	5	2	4	0	10	2	9	1	3	1	3	0	7	0	0
	GCC	0	1	5	1	0	0	0	0	0	1	2	0	1	1	0	0	0	1	0	0	0	1	0	3	0	0	0	0	0	6	0	0	3	2	0	1	1	5	1	4	0	2	0	1	1	0	0	3
	GCA	6	1	6	0	2	2	4	1	2	0	0	0	0	4	0	0	0	2	1	1	0	2	0	10	0	9	1	2	0	5	0	1	2	1	1	6	2	7	0	12	2	3	0	1	0	3	0	0
	GCG	1	0	5	1	0	0	0	2	0	0	0	0	0	0	0	0	0	0	0	1	0	0	0	4	0	0	1	0	0	1	0	0	0	0	0	0	1	1	0	1	1	1	0	0	0	3	0	1
Asp	GAT	17	3	33	1	4	0	7	1	10	0	4	0	3	0	0	0	0	5	0	4	0	3	1	9	1	3	0	2	1	17	1	3	6	4	0	5	2	12	3	20	2	4	2	3	0	7	0	3
	GAC	2	0	6	0	0	0	2	0	1	0	1	0	0	0	0	0	0	0	0	1	0	2	0	2	0	0	0	0	0	3	0	0	2	2	0	2	0	3	0	5	0	2	0	1	0	4	1	1
Glu	GAA	3	3	25	3	5	0	2	3	8	1	7	0	0	5	0	4	0	4	0	4	1	5	1	13	0	7	0	1	0	24	9	5	13	11	4	8	1	18	6	34	1	8	2	0	1	12	1	0
	GAG	6	1	2	1	0	0	1	0	1	0	0	0	0	0	0	1	0	0	0	2	0	1	0	4	3	1	0	0	0	1	0	0	1	0	0	2	0	0	1	1	0	1	0	1	0	2	0	0
Gly	GGT	13	2	17	0	0	3	0	0	8	2	3	0	2	1	0	1	0	1	1	2	0	3	0	8	1	7	0	1	0	22	2	3	4	5	0	6	0	6	1	19	0	3	1	1	0	6	0	6
	GGC	2	0	5	1	1	0	0	0	3	0	0	0	0	1	0	0	1	1	1	2	0	1	0	1	0	1	0	0	0	3	0	1	0	0	0	2	0	4	1	4	0	1	2	0	0	1	0	1
	GGA	3	0	12	0	2	0	3	2	3	0	1	0	2	0	0	0	0	1	0	2	1	3	1	2	0	6	0	2	0	1	0	2	3	4	1	3	1	8	1	11	1	2	0	0	0	3	0	5
	GGG	2	0	3	0	0	0	0	0	0	1	1	0	1	0	0	1	0	0	0	0	0	0	0	0	0	3	1	0	0	4	0	1	1	1	0	4	0	6	0	3	0	0	0	0	0	3	0	1
[truncated: 13 more columns]

## Sheet: norm Expt pair low8
		number codons	338	59	582	56	210	49	184	57	292	42	72	14	61	114	9	69	27	143	28	157	32	181	39	324	37	159	18	132	13	395	68	144	148	228	74	301	54	453	109	628	55	169	53	68	44	206	12
			Phe		Leu		Ser				Tyr		Cys		Trp	Leu				Pro				His		Gln		Arg				Ile			Met	Thr				Asn		Lys		Ser		Arg		Val
number codons			TTT	TTC	TTA	TTG	TCT	TCC	TCA	TCG	TAT	TAC	TGT	TGC	TGG	CTT	CTC	CTA	CTG	CCT	CCC	CCA	CCG	CAT	CAC	CAA	CAG	CGT	CGC	CGA	CGG	ATT	ATC	ATA	ATG	ACT	ACC	ACA	ACG	AAT	AAC	AAA	AAG	AGT	AGC	AGA	AGG	GTT	GTC
338	Phe	TTT	22	5	33	5	7	2	7	3	12	2	2	1	5	6	1	4	2	2	1	2	1	2	1	8	2	3	1	1	1	18	3	6	4	10	3	11	3	31	9	33	4	7	2	1	1	11	1
59		TTC	5	1	7	1	2	1	2	1	3	1	1	1	1	2	1	1	1	1	1	1	1	1	1	2	1	1	1	1	1	4	1	2	1	2	1	3	1	7	2	7	1	2	1	1	1	3	1
582	Leu	TTA	32	7	46	6	13	3	13	5	19	4	4	1	6	9	1	6	3	12	3	15	3	9	4	33	5	14	2	4	1	36	6	11	13	19	5	21	5	42	11	78	9	12	4	4	1	17	2
56		TTG	5	1	6	1	2	1	2	1	3	1	1	1	1	2	1	1	1	2	1	2	1	2	1	5	1	2	1	1	1	5	1	2	2	3	1	3	1	6	2	11	2	2	1	1	1	3	1
210	Ser	TCT	8	2	15	2	4	1	4	2	8	2	1	1	2	3	1	2	1	3	1	4	1	3	2	9	2	5	1	2	1	7	2	2	3	4	1	5	1	9	3	17	2	4	1	2	1	5	1
49		TCC	2	1	3	1	1	1	1	1	2	1	1	1	1	1	1	1	1	1	1	1	1	1	1	2	1	1	1	1	1	2	1	1	1	1	1	1	1	2	1	4	1	1	1	1	1	1	1
184		TCA	8	2	16	2	4	1	4	2	8	2	1	1	3	3	1	2	1	4	1	4	1	3	2	9	2	5	1	2	1	7	2	3	3	4	2	5	1	9	3	17	2	4	1	2	1	5	1
57		TCG	3	1	6	1	2	1	2	1	3	1	1	1	1	1	1	1	1	2	1	2	1	1	1	4	1	2	1	1	1	3	1	1	2	2	1	2	1	4	1	6	1	2	1	1	1	2	1
292	Tyr	TAT	15	3	23	3	9	2	9	4	17	3	2	1	4	4	1	3	2	3	1	4	1	4	2	15	3	4	1	1	1	16	3	5	4	7	2	7	2	23	6	23	3	8	3	1	1	7	1
42		TAC	3	1	4	1	2	1	2	1	3	1	1	1	1	1	1	1	1	1	1	1	1	1	1	3	1	1	1	1	1	3	1	1	1	2	1	2	1	4	2	4	1	2	1	1	1	2	1
72	Cys	TGT	3	1	5	1	1	1	1	1	2	1	1	1	3	1	1	1	1	2	1	2	1	2	1	3	1	2	1	1	1	3	1	1	1	1	1	1	1	6	2	5	1	1	1	1	1	2	1
14		TGC	1	1	2	1	1	1	1	1	1	1	1	1	1	1	1	1	1	1	1	1	1	1	1	1	1	1	1	1	1	1	1	1	1	1	1	1	1	2	1	2	1	1	1	1	1	1	1
61	Trp	TGG	1	1	9	2	1	1	1	1	4	1	1	1	1	2	1	1	1	1	1	1	1	7	3	4	1	1	1	1	1	1	1	1	11	3	1	3	1	1	1	4	1	1	1	1	1	1	1
114	Leu	CTT	6	2	9	2	3	1	3	1	4	1	1	1	1	2	1	1	1	2	1	3	1	2	1	6	1	3	1	1	1	7	2	2	3	4	1	4	1	8	2	14	2	3	1	1	1	3	1
9		CTC	1	1	1	1	1	1	1	1	1	1	1	1	1	1	1	1	1	1	1	1	1	1	1	1	1	1	1	1	1	1	1	1	1	1	1	1	1	1	1	2	1	1	1	1	1	1	1
69		CTA	4	1	6	1	2	1	2	1	3	1	1	1	1	1	1	1	1	2	1	2	1	2	1	4	1	2	1	1	1	5	1	2	2	3	1	3	1	5	2	10	1	2	1	1	1	2	1
27		CTG	2	1	3	1	1	1	1	1	2	1	1	1	1	1	1	1	1	1	1	1	1	1	1	2	1	1	1	1	1	3	1	1	1	2	1	2	1	3	1	5	1	1	1	1	1	1	1
143	Pro	CCT	8	2	13	2	3	1	4	2	4	1	2	1	2	3	1	2	1	2	1	2	1	1	1	5	1	4	1	1	1	6	1	2	5	3	1	3	1	8	2	10	1	3	1	1	1	4	1
28		CCC	2	1	3	1	1	1	1	1	1	1	1	1	1	1	1	1	1	1	1	1	1	1	1	1	1	1	1	1	1	2	1	1	1	1	1	1	1	2	1	2	1	1	1	1	1	1	1
157		CCA	10	2	16	3	4	1	4	2	5	1	2	1	2	3	1	2	1	2	1	3	1	1	1	6	1	5	1	2	1	7	2	3	6	4	1	4	1	10	3	12	2	4	2	2	1	5	1
32		CCG	2	1	3	1	1	1	1	1	1	1	1	1	1	1	1	1	1	1	1	1	1	1	1	1	1	1	1	1	1	2	1	1	1	1	1	1	1	2	1	3	1	1	1	1	1	1	1
181	His	CAT	8	2	9	2	3	1	3	1	7	2	1	1	1	2	1	1	1	3	1	4	1	1	1	4	1	4	1	1	1	8	2	3	1	4	1	4	1	9	3	12	2	3	1	1	1	5	1
39		CAC	3	1	4	1	1	1	1	1	3	1	1	1	1	1	1	1	1	2	1	2	1	1	1	2	1	2	1	1	1	3	1	1	1	2	1	2	1	4	1	5	1	1	1	1	1	2	1
324	Gln	CAA	9	2	30	4	9	2	9	4	14	3	2	1	8	6	1	4	2	6	1	7	2	5	2	11	2	8	1	2	1	19	3	6	8	10	3	11	3	23	6	35	4	8	3	2	1	9	1
37		CAG	2	1	5	1	2	1	2	1	2	1	1	1	2	1	1	1	1	1	1	1	1	1	1	2	1	2	1	1	1	3	1	1	2	2	1	2	1	4	1	6	1	2	1	1	1	2	1
159	Arg	CGT	5	1	13	2	4	1	4	2	7	2	2	1	1	3	1	2	1	4	1	5	1	2	1	8	2	3	1	1	1	11	2	4	4	5	2	5	2	13	4	16	2	4	2	1	1	6	1
18		CGC	1	1	2	1	1	1	1	1	1	1	1	1	1	1	1	1	1	1	1	1	1	1	1	1	1	1	1	1	1	2	1	1	1	1	1	1	1	2	1	2	1	1	1	1	1	1	1
132		CGA	2	1	4	1	1	1	1	1	2	1	1	1	1	1	1	1	1	1	1	2	1	1	1	2	1	1	1	1	1	3	1	1	1	2	1	2	1	4	1	4	1	1	1	1	1	2	1
13		CGG	1	1	1	1	1	1	1	1	1	1	1	1	1	1	1	1	1	1	1	1	1	1	1	1	1	1	1	1	1	1	1	1	1	1	1	1	1	1	1	1	1	1	1	1	1	1	1
395	Ile	ATT	23	5	31	5	8	2	8	3	23	4	8	2	1	6	1	4	2	9	2	11	2	12	5	21	4	8	1	2	1	19	4	6	6	9	3	10	3	24	7	34	4	7	2	2	1	11	1
68		ATC	4	1	5	1	2	1	2	1	4	1	2	1	1	1	1	1	1	2	1	2	1	2	1	4	1	2	1	1	1	4	1	1	1	2	1	2	1	4	1	6	1	2	1	1	1	2	1
144		ATA	7	2	10	2	3	1	3	1	7	2	3	1	1	2	1	2	1	3	1	4	1	4	2	7	1	3	1	1	1	6	1	2	2	3	1	3	1	8	2	11	2	3	1	1	1	4	1
148	Met	ATG	6	2	6	1	3	1	3	2	1	1	1	1	1	1	1	1	1	4	1	5	1	1	1	5	1	6	1	2	1	6	1	2	2	5	2	5	1	22	6	22	3	3	1	2	1	6	1
228	Thr	ACT	7	2	19	3	5	1	5	2	7	2	2	1	2	4	1	3	2	5	1	6	1	6	3	10	2	5	1	2	1	9	2	3	4	7	2	7	2	15	4	25	3	5	2	2	1	4	1
74		ACC	2	1	5	1	2	1	2	1	2	1	1	1	1	1	1	1	1	2	1	2	1	2	1	3	1	2	1	1	1	3	1	1	1	2	1	2	1	4	2	7	1	2	1	1	1	1	1
301		ACA	8	2	21	3	5	1	6	2	8	2	2	1	2	4	1	3	2	5	1	6	2	7	3	11	2	5	1	2	1	10	2	3	5	7	2	8	2	17	5	28	3	5	2	2	1	5	1
54		ACG	2	1	5	1	2	1	2	1	2	1	1	1	1	1	1	1	1	1	1	2	1	2	1	3	1	2	1	1	1	3	1	1	1	2	1	2	1	4	1	6	1	1	1	1	1	1	1
453	Asn	AAT	25	5	56	8	12	3	12	5	19	4	5	1	4	10	2	7	4	8	2	11	2	7	3	23	4	11	2	3	1	33	6	10	15	17	5	19	4	33	9	53	6	11	4	3	1	15	2
109		AAC	7	2	15	2	3	1	4	2	5	1	2	1	1	3	1	2	1	3	1	3	1	2	1	6	1	3	1	1	1	9	2	3	4	5	2	5	2	9	3	14	2	3	1	1	1	4	1
628	Lys	AAA	15	3	50	7	16	4	17	6	26	5	4	1	4	9	2	6	3	14	3	18	4	16	7	38	6	19	3	5	1	42	7	13	16	32	9	35	8	54	14	79	9	15	5	5	2	13	1
55		AAG	2	1	6	1	2	1	2	1	3	1	1	1	1	1	1	1	1	2	1	2	1	2	1	4	1	2	1	1	1	5	1	2	2	4	1	4	1	6	2	9	1	2	1	1	1	2	1
169	Ser	AGT	7	2	14	2	4	1	4	2	7	2	1	1	2	3	1	2	1	3	1	4	1	3	1	8	2	4	1	1	1	7	1	2	3	4	1	4	1	8	3	16	2	4	1	2	1	4	1
53		AGC	2	1	4	1	1	1	1	1	2	1	1	1	1	1	1	1	1	1	1	2	1	1	1	3	1	2	1	1	1	2	1	1	1	2	1	2	1	3	1	5	1	1	1	1	1	2	1
68	Arg	AGA	2	1	4	1	1	1	2	1	2	1	1	1	1	1	1	1	1	1	1	2	1	1	1	2	1	1	1	1	1	3	1	1	1	2	1	2	1	4	1	4	1	1	1	1	1	2	1
44		AGG	1	1	1	1	1	1	1	1	1	1	1	1	1	1	1	1	1	1	1	1	1	1	1	1	1	1	1	1	1	1	1	1	1	1	1	1	1	1	1	1	1	1	1	1	1	1	1
206	Val	GTT	6	2	20	3	5	1	6	2	5	1	3	1	3	4	1	3	2	3	1	4	1	3	2	7	1	4	1	1	1	10	2	3	5	6	2	6	2	14	4	16	2	5	2	1	1	3	1
12		GTC	1	1	2	1	1	1	1	1	1	1	1	1	1	1	1	1	1	1	1	1	1	1	1	1	1	1	1	1	1	1	1	1	1	1	1	1	1	1	1	2	1	1	1	1	1	1	1
168		GTA	5	1	17	3	5	1	5	2	4	1	2	1	2	3	1	2	1	3	1	3	1	3	1	6	1	3	1	1	1	8	2	3	4	5	2	5	1	12	3	13	2	4	2	1	1	3	1
50		GTG	2	1	7	1	2	1	2	1	2	1	1	1	1	2	1	1	1	1	1	2	1	1	1	3	1	2	1	1	1	4	1	1	2	2	1	2	1	5	2	6	1	2	1	1	1	1	1
336	Ala	GCT	6	2	14	2	4	1	4	2	5	1	2	1	1	3	1	2	1	3	1	4	1	3	1	8	2	6	1	2	1	10	2	3	2	4	2	5	1	10	3	11	2	4	1	2	1	4	1
105		GCC	2	1	5	1	2	1	2	1	2	1	1	1	1	1	1	1	1	1	1	2	1	1	1	3	1	2	1	1	1	4	1	1	1	2	1	2	1	4	1	4	1	2	1	1	1	2	1
260		GCA	5	1	11	2	3	1	4	2	4	1	2	1	1	2	1	2	1	3	1	3	1	2	1	6	1	5	1	2	1	8	2	3	2	4	1	4	1	8	2	9	1	3	1	2	1	3	1
60		GCG	2	1	3	1	1	1	1	1	2	1	1	1	1	1	1	1	1	1	1	1	1	1	1	2	1	2	1	1	1	3	1	1	1	1	1	1	1	3	1	3	1	1	1	1	1	1	1
245	Asp	GAT	16	4	26	4	5	1	5	2	10	2	2	1	1	5	1	3	2	4	1	4	1	3	1	11	2	5	1	2	1	17	3	5	4	5	2	5	1	13	4	18	2	5	2	2	1	7	1
52		GAC	4	1	6	1	1	1	2	1	3	1	1	1	1	2	1	1	1	1	1	1	1	1	1	3	1	2	1	1	1	4	1	2	1	1	1	2	1	3	1	4	1	1	1	1	1	2	1
356	Glu	GAA	5	1	25	4	5	1	5	2	9	2	5	2	1	5	1	3	2	3	1	4	1	6	3	13	2	5	1	2	1	24	4	8	6	12	4	13	3	18	5	34	4	5	2	2	1	9	1
42		GAG	1	1	4	1	1	1	1	1	2	1	1	1	1	1	1	1	1	1	1	1	1	1	1	2	1	1	1	1	1	4	1	1	1	2	1	2	1	3	1	5	1	1	1	1	1	2	1
198	Gly	GGT	12	3	16	2	3	1	3	1	7	2	2	1	1	3	1	2	1	3	1	4	1	4	2	7	2	6	1	2	1	13	3	4	4	5	2	6	2	9	3	17	2	3	1	2	1	6	1
49		GGC	3	1	4	1	1	1	1	1	2	1	1	1	1	1	1	1	1	1	1	1	1	1	1	2	1	2	1	1	1	3	1	1	1	2	1	2	1	2	1	4	1	1	1	1	1	2	1
119		GGA	8	2	10	2	2	1	2	1	5	1	1	1	1	2	1	2	1	2	1	2	1	3	1	5	1	4	1	1	1	8	2	3	3	3	1	4	1	6	2	10	2	2	1	1	1	4	1
53		GGG	4	1	4	1	1	1	1	1	2	1	1	1	1	1	1	1	1	1	1	1	1	1	1	2	1	2	1	1	1	4	1	2	1	2	1	2	1	3	1	5	1	1	1	1	1	2	1
[truncated: 14 more columns]

## Sheet: Top18 observed pairs
	TTT	TTC	TTA	TTG	TCT	TCC	TCA	TCG	TAT	TAC	TGT	TGC	TGG	CTT	CTC	CTA	CTG	CCT	CCC	CCA	CCG	CAT	CAC	CAA	CAG	CGT	CGC	CGA	CGG	ATT	ATC	ATA	ATG	ACT	ACC	ACA	ACG	AAT	AAC	AAA	AAG	AGT	AGC	AGA	AGG	GTT	GTC	GTA	GTG
TTT	0	0	0	0	0	0	2	0	0	0	1	0	0	0	0	0	0	0	0	1	0	0	0	0	0	0	0	0	0	1	0	0	1	6	0	5	0	1	2	2	0	0	1	0	0	1	0	1	0
TTC	7	14	31	0	3	0	5	1	3	11	2	0	6	7	0	1	0	6	0	3	1	1	11	13	0	15	0	0	0	9	3	0	11	6	0	4	0	0	8	6	0	1	1	0	0	9	0	11	0
TTA	9	19	20	0	13	0	10	0	1	8	2	0	8	3	0	2	0	4	0	10	0	0	6	8	0	11	1	0	0	17	3	0	10	7	0	21	0	3	14	5	0	7	2	2	0	11	0	12	0
TTG	0	0	0	0	0	0	0	0	0	0	0	0	0	0	0	0	0	0	0	0	0	0	0	0	0	0	0	0	0	0	0	0	0	0	0	0	0	0	0	0	0	0	0	0	0	0	0	0	0
TCT	1	2	12	0	4	0	1	0	0	3	1	0	5	3	0	3	0	0	0	5	0	0	3	3	0	5	0	0	0	6	2	0	3	1	0	1	0	0	2	4	0	0	2	1	0	7	0	5	1
TCC	0	0	0	0	0	0	0	0	0	0	0	0	0	0	0	0	0	0	0	0	0	0	0	0	0	0	0	0	0	0	0	0	0	0	0	0	0	0	0	0	0	0	0	0	0	0	0	0	0
TCA	0	2	12	0	2	0	3	0	0	2	0	0	3	0	0	0	0	2	0	1	0	0	3	8	0	5	0	0	0	6	0	0	4	8	0	3	0	0	3	4	0	0	1	0	0	4	0	10	0
TCG	0	1	2	0	1	0	0	0	0	0	0	0	0	0	0	0	0	0	0	0	0	0	1	0	0	0	0	0	0	1	0	0	0	1	0	0	0	0	0	0	0	0	0	0	0	0	0	0	0
TAT	0	2	4	0	0	0	1	0	0	0	0	0	0	0	0	2	0	1	0	0	0	0	2	1	0	3	0	0	0	1	3	0	0	1	0	4	1	0	0	0	0	1	0	0	0	4	0	1	0
TAC	4	4	11	0	1	0	2	0	0	2	2	1	6	2	0	2	0	4	0	7	1	0	2	6	1	6	0	0	0	3	3	0	3	3	0	4	0	0	8	4	0	3	1	0	0	5	0	4	0
TGT	2	1	2	0	0	0	2	0	0	1	1	0	0	3	0	0	0	1	0	3	0	0	1	1	1	1	0	0	0	4	0	0	1	3	0	2	0	0	1	2	0	0	1	0	0	2	0	4	0
TGC	0	0	0	0	0	0	0	0	0	1	0	0	0	0	0	0	0	0	0	0	0	0	0	0	0	0	0	0	0	0	0	0	0	0	0	0	0	0	0	1	0	0	0	0	0	0	0	0	0
TGG	2	8	18	0	2	0	5	1	4	2	2	0	2	3	0	0	0	2	0	1	1	1	6	5	0	4	0	0	0	5	4	0	4	5	0	3	0	0	1	5	1	2	0	0	0	5	0	2	0
CTT	2	4	10	0	3	0	6	0	1	5	0	0	2	7	0	5	1	1	0	1	0	0	6	2	1	8	0	0	0	5	5	0	2	3	0	2	0	0	5	3	1	1	0	0	0	6	0	2	1
CTC	0	0	0	0	0	0	0	0	0	0	0	0	0	0	0	0	0	0	0	0	0	0	0	0	0	0	0	0	0	0	0	0	0	0	0	0	0	0	0	0	0	0	0	0	0	0	0	0	0
CTA	1	2	2	0	2	0	0	0	0	0	1	0	2	0	0	0	0	1	0	0	0	0	2	0	0	3	0	0	0	3	1	0	1	1	0	1	0	0	2	0	0	0	0	0	0	3	0	0	0
CTG	1	0	0	0	0	0	1	0	0	0	0	0	0	0	0	0	0	0	0	0	0	0	0	0	0	0	0	0	0	0	2	0	0	0	0	0	0	0	0	1	0	0	0	0	0	0	0	0	0
CCT	0	3	2	0	2	0	1	0	1	2	2	0	4	1	0	5	0	1	0	2	0	1	1	1	0	0	0	0	0	5	2	0	1	5	0	3	0	0	1	1	0	2	0	0	0	3	0	7	0
CCC	0	0	0	0	0	0	0	0	0	0	0	0	0	0	0	0	0	0	0	0	0	0	0	0	0	0	0	0	0	0	0	0	0	0	0	0	0	0	0	0	0	0	0	0	0	0	0	0	0
CCA	4	8	4	0	2	0	1	0	2	5	2	0	6	5	0	0	0	2	0	4	0	0	6	10	0	6	1	0	0	7	2	0	2	5	0	8	0	2	6	7	0	3	0	0	0	10	0	8	0
CCG	0	1	1	0	0	0	0	0	0	1	0	0	1	0	0	0	0	0	0	1	0	0	1	0	0	0	0	0	0	0	0	0	0	0	0	0	0	0	0	1	0	0	0	0	0	0	0	1	0
CAT	1	0	1	0	0	0	1	0	0	0	0	0	0	0	0	0	0	0	0	0	0	0	0	0	0	0	0	0	0	1	1	0	0	0	0	3	0	0	0	0	0	0	0	0	0	0	0	0	0
CAC	2	14	13	0	4	0	1	0	2	3	0	0	2	3	0	0	0	1	0	3	0	0	12	2	0	6	0	0	0	10	3	0	7	4	0	2	0	1	7	3	0	1	1	0	0	5	0	14	0
CAA	0	5	12	0	5	0	4	0	2	4	1	0	4	5	0	0	0	3	0	13	1	0	2	3	0	8	0	0	0	4	2	0	4	0	0	6	0	1	5	3	1	3	3	0	0	3	0	12	0
CAG	1	1	0	0	0	0	0	0	0	0	0	0	1	0	0	0	0	0	0	0	0	0	0	0	0	0	0	0	0	1	0	0	0	0	0	0	0	0	0	1	0	0	0	0	0	1	0	1	0
CGT	2	13	14	0	3	0	8	0	1	3	3	0	5	3	0	1	0	3	0	9	0	0	3	5	1	9	0	0	0	7	1	0	7	6	0	5	1	1	5	6	0	1	3	1	0	7	0	10	0
CGC	0	0	0	0	0	0	0	0	0	0	0	0	0	0	0	0	0	0	0	1	0	0	0	0	0	0	0	0	0	0	0	0	0	1	0	1	0	0	0	0	0	0	0	0	0	0	0	0	0
CGA	0	0	1	0	0	0	0	0	0	0	0	0	0	0	0	0	0	0	0	0	0	0	0	0	0	0	0	0	0	0	0	0	0	0	0	0	0	0	0	1	0	0	0	0	0	1	0	0	0
CGG	0	0	0	0	0	0	0	0	0	0	0	0	0	0	0	0	0	0	0	0	0	0	0	0	0	0	0	0	0	0	0	0	0	0	0	0	0	0	0	0	0	0	0	0	0	0	0	0	0
ATT	5	16	16	0	8	0	6	0	3	10	3	0	10	5	0	2	0	1	0	8	0	0	9	9	2	12	0	0	0	8	2	0	5	11	0	7	0	3	7	4	0	4	1	0	0	7	0	12	0
ATC	1	6	1	0	2	0	0	0	0	1	0	0	1	5	0	0	0	0	0	6	0	0	3	3	0	3	0	0	0	5	2	0	3	1	0	4	1	1	4	1	0	0	0	0	0	4	0	5	0
ATA	0	0	1	0	0	0	0	0	0	0	0	0	0	0	0	0	0	0	0	0	0	0	0	0	0	0	0	0	0	0	0	0	0	0	0	0	0	0	0	0	0	0	0	0	0	0	0	0	0
ATG	0	8	6	0	3	0	3	0	3	6	1	0	2	3	0	0	0	6	0	7	0	0	7	4	0	12	0	0	0	3	3	0	5	6	0	8	0	1	6	4	0	4	0	0	0	8	0	1	0
ACT	2	7	18	0	8	0	7	0	0	4	5	0	4	1	0	2	1	1	0	8	1	0	2	5	0	3	0	0	0	10	2	0	5	1	0	7	0	3	6	7	0	2	0	0	0	3	0	4	1
ACC	0	0	0	0	0	0	0	0	0	0	0	0	0	0	0	0	0	0	0	0	0	0	0	0	0	0	0	0	0	0	0	0	0	0	0	0	0	0	0	0	0	0	0	0	0	0	0	0	0
ACA	3	11	7	0	1	0	2	1	1	3	1	0	5	3	0	2	0	4	0	3	0	0	3	7	1	5	0	0	0	9	2	0	3	5	0	8	0	2	2	6	1	5	0	1	0	5	0	5	0
ACG	0	0	1	0	0	0	0	0	0	0	0	0	0	0	0	0	0	0	0	0	0	1	0	0	0	0	0	0	0	0	1	0	0	0	0	0	0	0	0	0	0	0	0	0	0	1	0	1	0
AAT	0	0	2	0	2	0	0	0	0	0	0	0	0	2	0	0	0	1	0	1	0	0	0	1	0	1	0	0	0	5	0	0	1	1	0	2	0	1	2	0	0	0	1	0	0	1	0	0	0
AAC	4	7	13	0	6	0	4	0	1	2	1	0	5	2	0	0	0	4	0	12	0	0	4	5	0	5	0	0	0	7	2	0	4	4	0	5	0	2	8	13	0	2	1	0	0	6	0	8	0
AAA	2	2	6	0	3	0	2	0	9	2	0	0	3	8	0	3	1	2	0	8	1	1	1	7	0	6	1	0	0	8	3	0	4	2	0	11	0	1	7	14	0	0	0	0	0	4	0	7	0
AAG	1	0	1	0	0	0	0	0	0	0	0	0	0	0	0	0	0	0	0	0	0	0	0	1	0	0	0	0	0	2	0	0	1	0	0	0	0	0	1	1	0	0	0	0	0	0	0	0	0
AGT	2	2	6	0	1	0	0	0	1	0	0	0	0	2	0	1	0	0	0	1	0	1	0	2	0	1	0	0	0	5	0	0	6	1	0	0	0	1	0	3	0	0	1	0	0	2	0	0	0
AGC	1	1	2	0	1	0	1	0	0	3	0	0	2	0	0	1	0	0	0	1	0	1	1	1	0	3	0	0	0	0	0	0	0	0	0	1	0	0	0	0	0	1	0	0	0	2	0	1	0
AGA	0	0	0	0	0	0	0	0	0	0	0	0	0	1	0	0	0	0	0	1	0	0	0	0	0	0	0	0	0	2	0	0	0	0	0	0	0	0	0	1	0	1	0	0	0	0	0	0	0
AGG	0	0	0	0	0	0	0	0	0	0	0	0	0	0	0	0	0	0	0	0	0	0	0	0	0	0	0	0	0	0	0	0	0	0	0	0	0	0	0	0	0	0	0	0	0	1	0	0	0
GTT	2	6	17	0	11	0	3	0	5	4	2	0	9	5	0	2	0	4	0	6	1	1	2	5	0	9	0	0	0	8	0	0	1	8	0	4	0	0	3	12	0	2	0	0	0	6	0	8	0
GTC	0	0	0	0	0	0	0	0	0	0	0	0	0	0	0	0	0	0	0	0	0	0	0	0	0	0	0	0	0	0	0	0	0	0	0	0	0	0	0	0	0	0	0	0	0	0	0	0	0
GTA	6	17	10	0	5	0	7	0	3	5	3	0	6	2	0	1	0	3	0	4	1	1	2	5	1	9	0	0	0	5	6	0	5	7	0	5	0	2	5	3	1	0	0	1	0	3	0	8	0
GTG	0	0	1	0	0	0	0	0	0	0	0	0	0	0	0	0	0	0	0	0	0	0	1	1	0	0	0	0	0	0	0	0	0	0	0	0	0	0	0	1	0	0	0	0	0	0	0	0	0
GCT	2	14	22	0	6	0	10	2	3	12	6	0	8	10	0	5	0	6	0	8	1	5	20	12	0	18	0	1	0	27	4	0	12	13	0	8	1	2	14	15	1	4	1	0	1	13	0	14	0
GCC	0	1	0	0	0	0	0	0	0	0	0	0	0	0	0	0	0	0	0	0	0	0	0	0	0	0	0	0	0	0	0	0	0	0	0	0	0	0	0	0	0	0	0	0	0	0	0	0	0
GCA	2	10	5	0	1	0	2	0	0	2	3	0	4	3	0	0	0	2	0	3	0	0	3	11	0	8	0	0	0	7	3	0	5	3	0	1	0	0	2	2	0	1	0	0	0	4	0	5	0
GCG	0	0	2	0	0	0	1	0	0	0	0	0	0	1	0	0	0	0	0	0	0	0	0	0	0	0	0	0	0	1	2	0	0	0	0	0	0	0	0	1	0	0	0	0	0	4	0	1	0
GAT	0	4	10	0	2	0	1	0	1	3	0	0	1	0	0	1	0	1	0	6	0	0	1	1	0	1	0	0	0	7	2	0	0	11	0	4	0	1	7	6	0	0	1	0	0	4	0	2	0
GAC	6	5	7	0	0	0	2	0	0	7	2	0	2	6	0	0	0	6	0	6	0	0	3	8	0	10	0	0	0	3	1	0	2	0	0	0	0	0	2	6	0	1	1	1	0	3	0	6	0
GAA	3	5	14	0	5	0	7	1	1	4	2	0	2	5	0	2	2	3	0	6	0	1	3	7	0	14	0	0	0	19	4	0	7	11	0	14	0	3	5	11	2	1	2	0	0	5	0	9	1
GAG	0	0	2	0	0	0	0	0	0	1	0	0	3	0	0	1	0	1	0	1	0	0	0	0	0	1	1	0	0	1	0	0	0	0	0	0	0	0	0	1	0	0	0	0	0	0	0	0	0
GGT	7	21	42	0	9	0	11	1	5	12	4	1	17	14	0	4	0	13	0	9	0	0	19	14	1	22	1	1	0	31	9	0	13	17	0	7	1	3	12	22	0	4	2	0	0	31	0	19	0
GGC	0	1	2	0	0	0	0	0	0	0	0	0	0	1	0	0	0	1	0	0	0	0	1	2	0	2	0	0	0	0	0	1	0	0	0	0	0	0	0	1	0	0	0	0	0	0	0	0	0
GGA	1	1	0	0	0	0	0	0	0	0	0	0	0	0	0	0	0	0	0	0	0	1	0	0	0	2	0	0	0	0	0	0	0	1	0	1	0	0	1	0	0	0	0	0	0	0	0	0	0
GGG	0	0	0	0	0	0	1	0	0	0	0	0	0	1	0	0	0	0	0	0	0	0	0	0	0	0	0	1	0	0	0	0	0	0	0	0	0	0	0	0	0	0	0	0	0	0	0	0	0
[truncated: 12 more columns]

## Sheet: Norm Expt Top18
	number codons	89	249	386	0	121	0	124	7	53	134	53	2	141	125	0	48	5	91	0	170	9	16	153	179	9	237	5	3	0	269	85	1	159	169	0	175	5	35	164	195	8	57	27	7	1	204	0	221
number codons		TTT	TTC	TTA	TTG	TCT	TCC	TCA	TCG	TAT	TAC	TGT	TGC	TGG	CTT	CTC	CTA	CTG	CCT	CCC	CCA	CCG	CAT	CAC	CAA	CAG	CGT	CGC	CGA	CGG	ATT	ATC	ATA	ATG	ACT	ACC	ACA	ACG	AAT	AAC	AAA	AAG	AGT	AGC	AGA	AGG	GTT	GTC	GTA
89	TTT	2	5	7	0	2	0	2	1	2	3	1	1	2	3	0	1	1	1	0	2	1	1	3	4	1	4	1	1	0	3	1	1	4	3	0	3	1	1	3	3	1	1	1	1	1	3	0	3
249	TTC	5	12	20	0	4	0	4	1	3	8	3	1	5	7	0	3	1	3	0	6	1	1	8	10	1	11	1	1	0	8	3	1	9	8	0	8	1	2	7	6	1	2	1	1	1	8	0	9
386	TTA	7	20	24	0	12	0	12	1	3	8	2	1	9	8	0	3	1	4	0	8	1	1	9	8	1	16	1	1	0	19	6	1	9	12	0	12	1	3	14	7	1	6	3	1	1	12	0	13
0	TTG	0	0	0	0	0	0	0	0	0	0	0	0	0	0	0	0	0	0	0	0	0	0	0	0	0	0	0	0	0	0	0	0	0	0	0	0	0	0	0	0	0	0	0	0	0	0	0	0
121	TCT	2	4	11	0	3	0	3	1	1	3	1	1	4	4	0	2	1	2	0	3	1	1	4	5	1	6	1	1	0	6	2	1	5	3	0	3	1	1	2	4	1	2	1	1	1	6	0	6
0	TCC	0	0	0	0	0	0	0	0	0	0	0	0	0	0	0	0	0	0	0	0	0	0	0	0	0	0	0	0	0	0	0	0	0	0	0	0	0	0	0	0	0	0	0	0	0	0	0	0
124	TCA	2	4	12	0	3	0	3	1	1	3	1	1	4	4	0	2	1	2	0	3	1	1	4	5	1	6	1	1	0	6	2	1	5	3	0	3	1	1	2	4	1	2	1	1	1	6	0	7
7	TCG	1	1	1	0	1	0	1	1	1	1	1	1	1	1	0	1	1	1	0	1	1	1	1	1	1	1	1	1	0	1	1	1	1	1	0	1	1	1	1	1	1	1	1	1	1	1	0	1
53	TAT	1	3	5	0	1	0	1	1	1	1	1	1	2	2	0	1	1	2	0	3	1	1	2	3	1	3	1	1	0	3	1	1	1	2	0	2	1	1	2	2	1	1	1	1	1	2	0	3
134	TAC	2	6	11	0	3	0	3	1	1	2	3	1	5	4	0	2	1	4	0	6	1	1	3	6	1	7	1	1	0	6	2	1	3	5	0	5	1	2	5	3	1	2	1	1	1	5	0	6
53	TGT	1	3	4	0	2	0	2	1	1	2	1	1	0	2	0	1	1	2	0	3	1	1	1	2	1	1	1	1	0	3	1	1	1	3	0	3	1	1	1	3	1	1	1	1	1	3	0	3
2	TGC	1	1	1	0	1	0	1	1	1	1	1	1	0	1	0	1	1	1	0	1	1	1	1	1	1	1	1	1	0	1	1	1	1	1	0	1	1	1	1	1	1	1	1	1	1	1	0	1
141	TGG	3	8	15	0	4	0	4	1	2	5	2	1	2	5	0	2	1	2	0	3	1	1	7	5	1	4	1	1	0	7	3	1	4	4	0	4	1	1	1	6	1	2	1	1	1	4	0	4
125	CTT	3	7	8	0	4	0	4	1	1	3	1	1	3	3	0	1	1	2	0	3	1	1	3	3	1	6	1	1	0	7	2	1	3	4	0	4	1	1	5	3	1	2	1	1	1	4	0	4
0	CTC	0	0	0	0	0	0	0	0	0	0	0	0	0	0	0	0	0	0	0	0	0	0	0	0	0	0	0	0	0	0	0	0	0	0	0	0	0	0	0	0	0	0	0	0	0	0	0	0
48	CTA	1	3	3	0	2	0	2	1	1	1	1	1	2	1	0	1	1	1	0	1	1	1	2	1	1	2	1	1	0	3	1	1	2	2	0	2	1	1	2	1	1	1	1	1	1	2	0	2
5	CTG	1	1	1	0	1	0	1	1	1	1	1	1	1	1	0	1	1	1	0	1	1	1	1	1	1	1	1	1	0	1	1	1	1	1	0	1	1	1	1	1	1	1	1	1	1	1	0	1
91	CCT	2	4	5	0	2	0	2	1	2	3	2	1	4	2	0	1	1	2	0	3	1	1	3	4	1	3	1	1	0	5	2	1	2	4	0	4	1	1	3	3	1	1	1	1	1	5	0	5
0	CCC	0	0	0	0	0	0	0	0	0	0	0	0	0	0	0	0	0	0	0	0	0	0	0	0	0	0	0	0	0	0	0	0	0	0	0	0	0	0	0	0	0	0	0	0	0	0	0	0
170	CCA	3	8	8	0	3	0	3	1	2	5	3	1	7	3	0	1	1	3	0	4	1	1	6	7	1	5	1	1	0	8	3	1	2	7	0	7	1	1	5	6	1	2	1	1	1	9	0	10
9	CCG	1	1	1	0	1	0	1	1	1	1	1	1	1	1	0	1	1	1	0	1	1	1	1	1	1	1	1	1	0	1	1	1	1	1	0	1	1	1	1	1	1	1	1	1	1	1	0	1
16	CAT	1	2	2	0	1	0	1	1	1	1	0	0	1	1	0	1	1	1	0	1	1	1	2	1	1	1	1	1	0	2	1	1	1	1	0	1	1	1	1	1	1	1	1	1	1	1	0	1
153	CAC	5	12	11	0	3	0	3	1	2	4	0	0	2	4	0	2	1	2	0	3	1	2	10	2	1	6	1	1	0	11	4	1	7	4	0	5	1	2	6	3	1	2	1	1	1	9	0	9
179	CAA	2	5	12	0	6	0	6	1	2	5	1	1	5	4	0	2	1	6	0	11	1	1	2	3	1	8	1	1	0	6	2	1	4	3	0	3	1	1	5	5	1	3	2	1	1	8	0	9
9	CAG	1	1	1	0	1	0	1	1	1	1	1	1	1	1	0	1	1	1	0	1	1	1	1	1	1	1	1	1	0	1	1	1	1	1	0	1	1	1	1	1	1	1	1	1	1	1	0	1
237	CGT	4	11	13	0	6	0	6	1	2	3	3	1	5	5	0	2	1	5	0	9	1	1	3	6	1	9	1	1	0	8	3	1	7	7	0	7	1	1	5	8	1	3	2	1	1	9	0	10
5	CGC	1	1	1	0	1	0	1	1	1	1	1	1	1	1	0	1	1	1	0	1	1	1	1	1	1	1	1	1	0	1	1	1	1	1	0	1	1	1	1	1	1	1	1	1	1	1	0	1
3	CGA	1	1	1	0	1	0	1	1	1	1	1	1	1	1	0	1	1	1	0	1	1	1	1	1	1	1	1	1	0	1	1	1	1	1	0	1	1	1	1	1	1	1	1	1	1	1	0	1
0	CGG	0	0	0	0	0	0	0	0	0	0	0	0	0	0	0	0	0	0	0	0	0	0	0	0	0	0	0	0	0	0	0	0	0	0	0	0	0	0	0	0	0	0	0	0	0	0	0	0
269	ATT	6	16	16	0	6	0	6	1	3	8	3	1	9	6	0	2	1	4	0	8	1	1	9	11	1	11	1	1	0	10	4	1	7	9	0	10	1	2	10	4	1	3	2	1	1	11	0	11
85	ATC	2	5	5	0	2	0	2	1	1	3	1	1	3	2	0	1	1	2	0	3	1	1	3	4	1	4	1	1	0	4	1	1	2	3	0	3	1	1	3	2	1	1	1	1	1	4	0	4
1	ATA	1	1	1	0	1	0	1	1	1	1	1	1	1	1	0	1	1	1	0	1	1	1	1	1	1	1	1	1	0	1	1	1	1	1	0	1	1	1	1	1	1	1	1	1	1	1	0	1
159	ATG	3	6	7	0	4	0	4	1	3	7	1	1	2	2	0	1	1	5	0	9	1	1	7	4	1	12	1	1	0	5	2	1	5	7	0	7	1	2	6	4	1	2	1	1	1	5	0	5
169	ACT	3	9	12	0	5	0	5	1	2	3	3	1	5	4	0	2	1	3	0	6	1	1	3	6	1	5	1	1	0	9	3	1	4	5	0	6	1	2	6	7	1	3	2	1	1	5	0	5
0	ACC	0	0	0	0	0	0	0	0	0	0	0	0	0	0	0	0	0	0	0	0	0	0	0	0	0	0	0	0	0	0	0	0	0	0	0	0	0	0	0	0	0	0	0	0	0	0	0	0
175	ACA	4	9	12	0	5	0	5	1	2	3	3	1	5	4	0	2	1	3	0	6	1	1	3	7	1	5	1	1	0	10	3	1	4	6	0	6	1	2	6	7	1	3	2	1	1	5	0	6
5	ACG	1	1	1	0	1	0	1	1	1	1	1	1	1	1	0	1	1	1	0	1	1	1	1	1	1	1	1	1	0	1	1	1	1	1	0	1	1	1	1	1	1	1	1	1	1	1	0	1
35	AAT	1	2	3	0	2	0	2	1	1	1	1	1	1	1	0	1	1	2	0	2	1	1	1	1	1	1	1	1	0	2	1	1	1	2	0	2	1	1	2	3	1	1	1	1	1	2	0	2
164	AAC	3	7	11	0	5	0	5	1	1	2	1	1	5	4	0	2	1	5	0	10	1	1	3	5	1	5	1	1	0	9	3	1	5	5	0	5	1	2	9	11	1	3	2	1	1	6	0	7
195	AAA	2	4	13	0	2	0	2	1	3	8	0	0	3	5	0	2	1	4	0	7	1	1	2	8	1	7	1	1	0	10	3	1	5	7	0	7	1	2	8	14	1	1	1	1	1	5	0	6
8	AAG	1	1	1	0	1	0	1	1	1	1	0	0	1	1	0	1	1	1	0	1	1	1	1	1	1	1	1	1	0	1	1	1	1	1	0	1	1	1	1	1	1	1	1	1	1	1	0	1
57	AGT	1	2	6	0	2	0	2	1	1	2	1	1	2	2	0	1	1	1	0	2	1	1	2	3	1	3	1	1	0	3	1	1	3	2	0	2	1	1	1	2	1	1	1	1	1	3	0	3
27	AGC	1	1	3	0	1	0	1	1	1	1	1	1	1	1	0	1	1	1	0	1	1	1	1	2	1	2	1	1	0	2	1	1	2	1	0	1	1	1	1	1	1	1	1	1	1	2	0	2
7	AGA	1	1	1	0	1	0	1	1	1	1	1	1	1	1	0	1	1	1	0	1	1	1	1	1	1	1	1	1	0	1	1	1	1	1	0	1	1	1	1	1	1	1	1	1	1	1	0	1
1	AGG	1	1	1	0	1	0	1	1	1	1	1	1	1	1	0	1	1	1	0	1	1	1	1	1	1	1	1	1	0	1	1	1	1	1	0	1	1	1	1	1	1	1	1	1	1	1	0	1
204	GTT	4	11	13	0	5	0	5	1	3	6	3	1	8	4	0	2	1	4	0	6	1	1	3	6	1	9	1	1	0	7	3	1	3	6	0	6	1	1	4	8	1	3	2	1	1	6	0	7
0	GTC	0	0	0	0	0	0	0	0	0	0	0	0	0	0	0	0	0	0	0	0	0	0	0	0	0	0	0	0	0	0	0	0	0	0	0	0	0	0	0	0	0	0	0	0	0	0	0	0
221	GTA	5	12	14	0	6	0	6	1	3	7	3	1	8	5	0	2	1	4	0	7	1	1	4	6	1	10	1	1	0	8	3	1	4	6	0	7	1	1	5	9	1	3	2	1	1	7	0	7
5	GTG	1	1	1	0	1	0	1	1	1	1	1	1	1	1	0	1	1	1	0	1	1	1	1	1	1	1	1	1	0	1	1	1	1	1	0	1	1	1	1	1	1	1	1	1	1	1	0	1
396	GCT	6	16	25	0	8	0	8	1	4	9	7	1	9	8	0	3	1	5	0	10	1	2	19	17	1	20	1	1	0	25	8	1	13	10	0	10	1	3	11	14	1	4	2	1	1	15	0	16
3	GCC	1	1	1	0	1	0	1	1	1	1	1	1	1	1	0	1	1	1	0	1	1	1	1	1	1	1	1	1	0	1	1	1	1	1	0	1	1	1	1	1	1	1	1	1	1	1	0	1
124	GCA	2	5	8	0	3	0	3	1	2	3	2	1	3	3	0	1	1	2	0	3	1	1	6	6	1	7	1	1	0	8	3	1	4	3	0	3	1	1	4	5	1	2	1	1	1	5	0	5
15	GCG	1	1	1	0	1	0	1	1	1	1	1	1	1	1	0	1	1	1	0	1	1	1	1	1	1	1	1	1	0	1	1	1	1	1	0	1	1	1	1	1	1	1	1	1	1	1	0	1
119	GAT	3	6	9	0	2	0	2	1	2	5	1	1	2	3	0	2	1	4	0	7	1	1	2	5	1	6	1	1	0	6	2	1	2	4	0	4	1	1	5	6	1	1	1	1	1	4	0	4
113	GAC	2	6	8	0	2	0	2	1	2	4	1	1	2	3	0	1	1	4	0	6	1	1	2	5	1	6	1	1	0	5	2	1	1	4	0	4	1	1	4	6	1	1	1	1	1	4	0	4
255	GAA	2	6	17	0	6	0	6	1	2	5	2	1	5	6	0	3	1	4	0	7	1	1	4	7	1	15	1	1	0	18	6	1	7	12	0	12	1	2	7	13	1	3	2	1	1	7	0	8
13	GAG	1	1	1	0	1	0	1	1	1	1	1	1	1	1	0	1	1	1	0	1	1	1	1	1	1	1	1	1	0	1	1	1	1	1	0	1	1	1	1	1	1	1	1	1	1	1	0	1
537	GGT	8	22	42	0	10	0	10	1	5	12	5	1	17	14	0	6	1	8	0	14	1	2	18	16	1	26	1	1	0	29	10	1	13	13	0	13	1	3	13	21	1	5	3	1	1	23	0	25
16	GGC	1	1	2	0	1	0	1	1	1	1	1	1	1	1	0	1	1	1	0	1	1	1	1	1	1	1	1	1	0	1	1	1	1	1	0	1	1	1	1	1	1	1	1	1	1	1	0	1
9	GGA	1	1	1	0	1	0	1	1	1	1	1	1	1	1	0	1	1	1	0	1	1	1	1	1	1	1	1	1	0	1	1	1	1	1	0	1	1	1	1	1	1	1	1	1	1	1	0	1
3	GGG	1	1	1	0	1	0	1	1	1	1	1	1	1	1	0	1	1	1	0	1	1	1	1	1	1	1	1	1	0	1	1	1	1	1	0	1	1	1	1	1	1	1	1	1	1	1	0	1
5799
[truncated: 14 more columns]

[truncated: 3 more sheets: dipep bias Top18, dipeptide bias genome, dipep bias low8]
