# Supplementary material for: Mechanisms governing codon usage bias and the implications for protein expression in the chloroplast of Chlamydomonas reinhardtii
Source: Plant J. 2022 Oct 19;112(4):919–45. doi: 10.1111/tpj.15970 (PMC9828097; doi:10.1111/tpj.15970)
Supplement: Supplementary file 6 — Data S5. Ribosome profiling. [file TPJ-112-919-s006.xlsx]

## Sheet: Ribosome profiling
	assign=5; shift=23; length=28-40
		p-scores							E	P	A
	codon	-8	-7	-6	-5	-4	-3	-2	-1	0	1	2	3	4	5	6	7	8			codon	average EPA	average EP	P-site	ratio Fast/Slow in EPA	ratio Fast/Slow in EP-site	ratio Fast/Slow in P-site	average	EP	P-site
Lys	AAG	0.705455	2.17108	1.7328	0.903372	1.62731	1.07325	0.822779	1.15731	1.92751	1.94202	1.05409	1.01965	1.06618	1.88042	2.22752	1.12263	1.10026		Lys	AAG	1.67561	1.93477	1.92751	1.41543	1.54309	1.63185	NNA/G	1.47506	1.49463
	AAA	2.21609	1.45474	0.863343	0.958579	0.811724	0.939817	0.979055	1.0438	1.18118	1.32648	1.02287	0.946448	1.13051	1.10868	1.3137	1.24246	1.29251			AAA	1.18382	1.25383	1.18118				NNC/T	1.37773	1.68136
Asn	AAC	0.753705	1.37879	1.2652	0.782782	1.61834	0.970985	1.13206	0.623038	1.01236	0.720283	1.00706	1.12399	1.11242	1.4319	0.910582	0.676665	0.905047		Asn	AAC	0.785226	0.866319	1.01236	1.0683	0.962355	0.859696	quartet (no Thr)	1.50097	1.46777
	AAT	1.56549	2.11732	1.01724	0.794007	0.705662	0.844841	0.86561	0.849146	0.870318	0.797095	0.782515	1.0973	0.883392	1.18872	1.11042	0.97117	1.37696			AAT	0.838853	0.833706	0.870318					1.3834	1.35339
Thr	ACG	0.518058	1.52122	0.800442	0.871148	1.37882	1.13388	1.68332	1.0772	0.728342	0.781871	1.38111	1.15296	0.934667	0.537399	1.3323	0.778968	0.984143		Thr	ACG	0.862471	0.755106	0.728342	0.597363	0.560431	0.552775
	ACA	1.55277	1.46779	1.03976	1.04872	0.614206	0.684997	0.742201	0.758959	0.846536	0.903371	0.76337	1.29593	1.01182	0.896169	1.28359	0.785645	0.763184			ACA	0.836288	0.874953	0.846536
	ACC	0.518058	0.444821	0.609544	0.574071	0.466533	0.501134	0.41674	0.43752	0.566087	0.494008	0.620834	0.614912	0.709958	0.808341	0.600924	0.891445	0.794112			ACC	0.499205	0.530048	0.566087
	ACT	1.05898	0.914891	1.29681	1.02656	0.928678	1.09042	1.12405	1.49317	1.49516	1.34124	1.10812	1.5098	1.31391	1.30325	0.935133	1.202	0.659153			ACT	1.44319	1.4182	1.49516
Met	ATG	0.747447	2.21895	1.31517	1.18726	0.845364	1.27375	1.21998	1.02984	1.17426	1.02567	0.858307	0.888899	0.783992	0.987235	0.909797	1.04242	0.762448		Met	ATG	1.07659	1.09997	1.17426
Ile	ATA	1.95528	1.70174	1.26143	0.943839	1.15888	1.05362	1.00453	1.16938	1.08943	0.903371	0.964135	1.48816	1.23165	1.3485	1.31901	1.03619	1.64321		Ile	ATA	1.05406	0.996401	1.08943	1.41817	1.43318	1.64104
	ATC	0.724197	0.878835	1.10209	1.13968	0.851172	0.864847	0.947482	0.839286	0.663864	0.726615	0.526339	0.841565	0.85219	1.30247	0.783205	1.11766	0.894334			ATC	0.743255	0.69524	0.663864	1.21068	1.28253	1.42556
	ATT	1.51803	1.83035	0.801072	0.670621	0.850495	0.844309	0.856231	0.916201	0.946379	0.836951	0.855418	1.03286	1.23679	1.26003	1.26599	0.917493	1.20724			ATT	0.899844	0.891665	0.946379
Gln	CAG	0.588387	1.13121	0.967238	0.98613	0.471464	0.868407	0.751797	1.55243	1.29721	0.871661	0.99631	1.1581	0.609283	0.481731	0.575377	1.21723	1.52706		Gln	CAG	1.24043	1.08443	1.29721	1.35547	1.36243	1.44002
	CAA	1.42845	0.736602	0.750903	0.64188	0.840361	1.06224	1.10443	1.15348	0.900825	0.691082	0.946699	1.29132	1.22994	1.33723	1.17046	1.00411	0.791893			CAA	0.915129	0.795954	0.900825
His	CAC	0.511926	0.826164	0.366502	0.350712	0.253381	0.347387	0.405242	0.654457	0.49949	0.777687	1.41898	1.00549	0.750642	1.03128	0.669077	1.31039	0.761286		His	CAC	0.643878	0.638589	0.49949	1.12389	1.16322	1.77148
	CAT	1.99745	0.948776	0.555599	0.439483	0.505501	0.63246	0.619844	0.685309	0.884837	0.6008	0.852245	0.782237	0.918966	0.948664	0.979475	0.859615	1.23781			CAT	0.723649	0.742818	0.884837
Pro	CCG	0.611121	0.401475	0.54876	0.477923	1.02181	0.739628	0.574331	1.04461	1.39722	0.611518	0.473379	0.647763	0.599139	0.493617	0.546271	0.807285	0.51123		Pro	CCG	1.01778	1.00437	1.39722	1.24107	1.18346	1.58487
	CCA	1.36595	0.421267	0.865918	0.834676	0.683092	0.650625	0.931213	0.609174	0.828751	0.887654	0.567581	0.499073	0.606125	0.798159	0.713958	0.574027	0.859652			CCA	0.775193	0.858203	0.828751
	CCC	1.02947	0.287058	0.457459	0.442159	0.598715	0.741338	0.514866	0.894923	0.893237	0.688978	0.873259	0.507461	0.955419	0.472058	1.03284	1.02604	1.04915			CCC	0.825713	0.791108	0.893237
	CCT	0.864835	0.303506	0.734626	0.688424	0.812689	0.852833	1.23086	0.812789	0.616446	0.701424	0.701046	1.09913	1.29201	1.21574	0.710487	0.68467	0.869032			CCT	0.71022	0.658935	0.616446
Arg2	AGG	0.759985	1.66928	0.779817	1.65253	1.3983	2.15817	1.93818	1.31997	1.70258	1.95902	2.28971	0.519372	2.20353	1.07629	1.16212	1.32279	1.48045		Arg2	AGG	1.66053	1.8308	1.70258	0.888566	1.12724	0.957739
	AGA	1.15172	1.84389	1.7748	1.58765	2.69717	2.10724	2.49198	2.35802	1.77771	1.47058	1.32775	1.31479	1.15273	1.0833	1.09414	0.854877	1.22774			AGA	1.86877	1.62414	1.77771	1.75657	1.70241	1.65651
Arg	CGG	0.300524	0.911311	1.79383	2.47385	2.08859	1.54475	1.35447	1.44663	1.3334	1.94277	0.526412	0.990605	0.840701	0.73171	1.50433	0.939501	0.651633		Arg	CGG	1.57427	1.63809	1.3334	1.37286	1.4914	1.29884
	CGA	1.03612	0.80939	1.54495	1.41372	1.25304	1.04614	1.64581	1.23391	1.68057	1.10828	1.18668	1.08965	1.22581	0.916212	0.982448	1.27224	1.03737			CGA	1.34092	1.39443	1.68057
	CGC	0.701628	1.00407	1.23535	1.8024	1.22178	1.01328	0.81878	0.651943	1.07929	1.93581	1.64227	0.783454	0.957522	0.93253	0.334538	1.57129	1.05585			CGC	1.22235	1.50755	1.07929
	CGT	1.11047	0.473907	1.40645	1.74235	0.939686	1.72808	1.22662	0.984352	1.05049	0.97896	1.18668	0.801931	0.631577	0.733931	0.884867	0.736414	1.03602			CGT	1.0046	1.01472	1.05049
Leu2	TTG	0.552346	1.81584	1.29965	1.43907	1.18026	1.20562	1.08787	1.49676	2.08264	1.63425	0.834024	1.15787	1.46818	0.871442	1.09617	1.08884	0.967877		Leu2	TTG	1.73788	1.85844	2.08264	2.47425	2.63054	2.72327
	TTA	2.00175	1.22772	0.637032	0.66741	0.760336	0.739628	0.644843	0.69419	0.764756	0.648217	0.662544	0.724501	1.09031	0.918402	1.0807	1.02876	1.00299			TTA	0.702388	0.706487	0.764756	0.622214	0.617942	0.82122
Leu	CTG	0.53604	0.617792	1.27155	0.872957	1.04029	2.53151	2.0458	1.6538	0.870318	2.2732	0.796795	0.820313	0.930122	0.801833	0.550707	0.705502	0.844803		Leu	CTG	1.59911	1.57176	0.870318	1.8264	1.72515	1.29901
	CTA	1.58377	0.627581	0.638737	0.681894	0.845364	0.685958	0.552022	0.720284	0.782581	0.585647	1.16413	0.812152	0.737205	1.15456	0.696028	0.801797	0.688507			CTA	0.696171	0.684114	0.782581
	CTC	0.601048	0.847122	0.514984	0.604017	1.00329	0.650871	1.21681	1.30961	1.23441	1.41213	1.65756	0.863951	1.34642	1.3275	1.37677	1.4717	1.47836			CTC	1.31872	1.32327	1.23441
	CTT	1.48763	0.563913	0.549558	0.713938	0.82373	0.661997	1.06186	0.716214	0.837672	1.15036	1.27383	1.24253	1.5341	1.64589	1.78921	1.1158	1.29944			CTT	0.901415	0.994015	0.837672
Glu	GAG	0.779992	1.19309	1.28431	0.959381	1.21987	1.82574	1.34978	1.28914	0.968594	0.861297	1.39333	1.4014	0.715109	0.510257	0.730371	0.777142	0.869032		Glu	GAG	1.03968	0.914945	0.968594	0.767724	0.711996	0.720279
	GAA	1.53578	1.16653	1.37728	1.11698	1.37502	1.67465	1.42995	1.49261	1.34475	1.22534	1.25966	1.23535	1.28072	1.10106	0.982448	0.866017	0.733352			GAA	1.35423	1.28504	1.34475
Asp	GAC	0.44563	1.18356	1.26845	1.74958	1.62307	1.47969	1.21944	1.62814	1.26467	1.72261	1.61692	1.11578	0.890607	0.896169	0.882608	0.986793	1.47681		Asp	GAC	1.53848	1.49364	1.26467	0.682026	0.630901	0.831817
	GAT	1.36595	1.33058	1.35098	1.18491	1.56453	1.60819	1.49149	1.26316	1.05198	0.832703	0.858307	0.893557	0.884515	1.17237	0.746548	0.777142	0.795516			GAT	1.04928	0.94234	1.05198
Ala	GCG	0.495021	0.677697	0.886003	1.06639	1.08502	0.883149	0.685857	0.747645	1.02466	0.882416	0.821241	0.860605	0.903942	0.344892	0.444151	0.573077	0.781396		Ala	GCG	0.884907	0.953538	1.02466	1.06291	1.21639	1.18442
	GCA	1.10996	0.599922	0.929982	1.17793	0.668027	0.878809	0.702954	1.00296	0.751412	0.643808	1.05732	1.01492	0.849541	1.00572	0.785792	0.814818	0.92421			GCA	0.799394	0.69761	0.751412
	GCC	0.73482	0.402346	0.564781	0.665123	0.52807	0.569148	0.569586	0.626875	0.705822	0.743741	0.763236	1.0009	1.29936	0.781482	0.766806	0.610746	0.82233			GCC	0.692146	0.724781	0.705822
	GCT	0.729774	0.304235	0.643967	0.64188	0.656202	0.710043	0.867463	0.688652	0.709623	0.654674	0.700157	0.921611	1.1551	0.914637	0.855076	0.748516	0.760237			GCT	0.684316	0.682149	0.709623
Gly	GGG	0.529027	0.449899	1.05119	0.903372	0.545811	0.617774	0.470031	0.566135	0.504869	0.95938	0.763393	0.657393	0.960829	0.633747	0.585988	0.952472	0.621889		Gly	GGG	0.676795	0.732125	0.504869	1.74503	1.87561	1.83715
	GGA	0.965497	0.489036	1.74737	1.26468	1.72823	1.69888	1.47197	1.16573	1.39611	1.25784	1.66052	1.6666	1.35461	1.16242	0.907798	0.898537	0.882386			GGA	1.27322	1.32697	1.39611
	GGC	0.384847	0.304964	1.11167	0.846502	1.13301	1.02378	0.847849	0.590259	1.00751	1.08036	0.893226	0.584369	0.768745	1.12571	0.939048	0.831289	0.442075			GGC	0.89271	1.04394	1.00751
	GGT	0.716746	0.361595	0.866402	0.649852	0.633782	0.738197	0.497994	0.526097	0.527717	0.575224	0.733918	0.656115	0.532287	0.526333	0.671042	0.975696	0.862422			GGT	0.543013	0.551471	0.527717
Val	GTG	0.764903	1.27379	1.24621	0.874724	0.814859	0.845844	0.757691	0.761605	0.901695	1.71363	0.62659	0.927827	0.682834	0.468128	0.918672	0.751742	0.741893		Val	GTG	1.12564	1.30766	0.901695	1.32516	1.5764	1.41882
	GTA	1.53578	0.550046	1.06828	1.12974	1.38429	1.32147	1.03867	1.23147	0.78473	0.839897	0.897031	0.619449	0.632829	0.620946	0.799379	0.761158	0.729067			GTA	0.952032	0.812314	0.78473
	GTC	0.531062	0.726924	1.27951	3.02876	1.63778	1.01435	1.50989	1.06313	1.35471	1.23925	1.9577	1.05191	0.812448	1.1617	0.766806	1.57675	1.40928			GTC	1.21903	1.29698	1.35471
	GTT	1.53578	0.830832	1.12734	0.954627	0.901632	0.870788	0.749689	0.772064	0.805605	0.874304	1.08201	0.915318	0.85788	1.11711	1.13992	0.859892	0.967877			GTT	0.817324	0.839954	0.805605
Tyr	TAC	0.495877	1.52387	0.949491	1.18361	0.880047	0.620794	0.860456	0.839095	0.504869	0.408562	0.620538	0.779059	0.935532	1.14113	1.29502	1.20327	1.31087		Tyr	TAC	0.584176	0.456716	0.504869	1.46457	1.91491	2.02503
	TAT	1.69	1.7191	0.95785	0.817125	0.779475	0.790216	0.831833	0.817557	1.02238	0.726765	0.858307	1.29843	1.13383	1.02282	1.3617	0.893116	1.29217			TAT	0.855566	0.874571	1.02238
Ser2	AGC	1.02998	0.800856	1.28122	0.819022	1.2392	1.43132	0.870763	0.839095	0.487377	0.934262	0.734448	0.84086	0.840758	1.12916	1.48426	1.29444	1.31254		Ser2	AGC	0.753578	0.710819	0.487377	1.3916	1.36103	2.44019
	AGT	1.22663	1.40977	1.02531	0.869532	0.821631	1.01321	1.28165	1.21115	1.18929	0.745593	0.855265	0.795937	0.826438	1.21465	1.17558	1.17743	0.946248			AGT	1.04868	0.967443	1.18929	1.10058	1.16393	1.25946
Ser	TCG	0.552831	1.18278	1.54176	1.76173	0.980787	0.585671	1.53486	2.5578	1.42283	0.775991	1.04989	1.34008	0.827901	0.543119	0.742251	0.784951	0.813266		Ser	TCG	1.58554	1.09941	1.42283	1.58553	1.43837	1.65124
	TCA	1.69	1.08842	0.87678	1.08958	1.07709	0.741168	0.80547	0.987151	0.844384	0.816668	0.852297	0.785533	1.30719	1.30716	2.58477	1.81333	1.05003			TCA	0.882734	0.830526	0.844384
	TCC	0.593486	0.62242	0.458117	0.47969	0.432033	0.472141	0.622985	0.531464	0.929645	0.794006	0.763236	1.21949	1.48653	1.27073	0.539769	0.882545	1.10316			TCC	0.751705	0.861825	0.929645
	TCT	1.10726	0.77232	0.827662	0.959381	0.933066	0.869087	0.847503	0.708138	0.580292	0.485694	0.865296	0.844944	0.908089	0.822696	0.82833	1.14314	0.881978			TCT	0.591375	0.532993	0.580292
Trp	TGG	0.444771	0.948253	1.08096	1.26468	1.21002	0.865252	0.820147	0.659138	0.870318	0.946579	1.22869	1.02813	0.792195	0.739538	0.726128	0.783153	1.06165		Trp	TGG	0.825345	0.908448	0.870318
Cys	TGC	0.936109	0.443543	0.503112	0.272429	0.541528	0.644898	0.73862	0.746152	0.435159	0.675695	1.12506	1.78678	1.60865	1.76062	0.918672	1.43364	1.59103		Cys	TGC	0.619002	0.555427	0.435159	1.99292	2.59581	3.02736
	TGT	0.659299	0.68273	0.590008	0.695952	1.09811	0.825838	0.852488	0.817294	1.31738	1.56619	1.34707	1.89294	0.908089	1.56317	1.36131	1.43675	1.23045			TGT	1.23362	1.44178	1.31738
Phe	TTC	0.516395	0.969307	0.616348	0.509755	0.481898	0.463871	0.553485	0.738881	0.616388	0.598299	0.526472	0.592358	0.591336	0.686532	1.0631	1.07953	0.787933		Phe	TTC	0.65119	0.607344	0.616388	1.07153	1.11107	1.06977
	TTT	1.84262	1.42316	0.689065	0.649271	0.729868	0.672023	0.707763	0.743702	0.659392	0.690215	0.766829	1.1482	0.904882	1.23079	1.05449	1.13529	1.03813			TTT	0.69777	0.674804	0.659392
	aa	-8	-7	-6	-5	-4	-3	-2	-1	0	1	2	3	4	5	6	7	8
	Ala	0.669509	0.393812	0.807299	0.882147	0.707354	0.806304	0.809352	0.800668	0.754279	0.8075	0.856217	0.943706	1.03637	0.837601	0.77173	0.720787	0.840178
	Arg	0.864271	0.924357	1.47377	1.89978	1.68633	1.7155	1.45605	1.35046	1.43349	1.40166	1.3067	0.907513	1.00619	0.84141	1.00656	1.09839	1.09924
	Asn	1.11844	1.78914	1.09367	0.884932	0.87708	0.880255	0.953356	0.873461	0.919625	0.898063	0.893211	1.0615	0.945192	1.27803	1.03532	0.908228	1.24371
	Asp	0.903277	1.19451	1.36994	1.3392	1.69934	1.62393	1.53761	1.41345	1.12538	1.1305	0.991124	0.892208	0.920655	1.05588	0.813888	0.807988	0.815588
	Cys	0.742111	0.585031	0.595005	0.595432	0.915539	0.827416	0.884417	0.876918	1.09792	0.935281	1.35219	1.82915	1.01181	1.68154	1.32699	1.49378	1.30391
	Gln	1.21549	0.712369	0.803366	0.795694	0.820959	1.05948	1.10675	1.25943	1.0578	0.82865	1.00968	1.2119	1.13341	1.04801	1.03705	1.04396	0.837726
	Glu	1.14847	1.07003	1.3614	1.18969	1.41021	1.70419	1.50235	1.58557	1.29449	1.34709	1.33245	1.21516	1.14503	0.940362	0.915268	0.882577	0.740221
	Gly	0.6422	0.38267	1.24032	0.955759	0.962002	1.11544	0.881634	0.76048	0.863887	0.935281	1.04064	0.991373	0.918451	0.827053	0.80857	0.962043	0.822559
	His	1.37673	0.837752	0.513471	0.455487	0.437499	0.526055	0.627125	0.735304	0.867645	0.685164	1.02701	0.779538	0.885194	0.915273	0.926231	0.948228	1.22992
	Ile	1.33316	1.47513	1.01405	0.882147	0.980677	0.899603	0.978495	0.992667	0.993727	0.946635	0.891316	1.08353	1.17454	1.26115	1.25095	0.985922	1.21587
	Leu	1.10528	0.826429	0.73042	0.844186	0.911262	0.853109	0.910168	0.900309	0.922446	1.02176	0.915755	0.881114	1.22966	1.00923	1.1449	1.00972	1.03305
	Lys	1.64732	1.53432	1.02248	1.06274	1.01225	0.949014	0.993289	1.13826	1.45679	1.52944	1.07891	0.929183	1.10974	1.10921	1.33406	1.24675	1.26612
	Met	0.663153	2.01248	1.3781	1.32322	0.911262	1.28622	1.29046	1.10497	1.21772	1.16009	0.8965	0.859893	0.816024	0.952487	0.917283	1.0838	0.762661
	Phe	1.08928	1.16101	0.693795	0.637044	0.662084	0.647424	0.701108	0.795329	0.657607	0.779921	0.756584	0.785322	0.88323	0.925791	1.06408	1.14766	0.983817
	Pro	0.883179	0.313204	0.669121	0.672199	0.823306	0.786955	0.881634	0.872084	0.866615	0.886801	0.66462	0.738255	0.950375	0.789953	0.766187	0.820907	0.841042
	Ser	1.00354	0.814737	0.901366	0.966334	0.93137	0.820295	0.910168	0.931301	0.793143	0.784095	0.8965	0.869027	1.0086	0.96601	0.937475	1.19165	0.954594
	Thr	0.919267	0.894596	0.998416	1.01726	0.799032	0.815758	0.92107	0.983074	1.0126	1.02176	0.957754	1.04753	1.09283	0.976416	0.964232	0.928566	0.755644
	Trp	0.394612	0.860017	1.13268	1.4095	1.30434	0.873719	0.867529	0.707224	0.90253	1.07063	1.28337	0.994578	0.824563	0.713508	0.732102	0.814239	1.06195
	Tyr	1.20306	1.54084	1.00135	0.942545	0.871383	0.779774	0.884733	0.900309	0.895688	0.705202	0.83978	1.16261	1.10974	1.04473	1.35774	1.00972	1.29761
	Val	1.07765	0.677577	1.19998	1.24471	1.27672	1.02957	0.902705	1.01873	0.866615	1.12447	1.00968	0.816898	0.798392	0.82637	0.889373	0.895083	0.894584
