# Supplementary material for: Mechanisms governing codon usage bias and the implications for protein expression in the chloroplast of Chlamydomonas reinhardtii
Source: Plant J. 2022 Oct 19;112(4):919–45. doi: 10.1111/tpj.15970 (PMC9828097; doi:10.1111/tpj.15970)
Supplement: Supplementary file 7 — Data S6. Codon usage within gene ramps. [file TPJ-112-919-s004.xlsx]

## Sheet: codon usage ramp
		intermediate genes codon usage RAMP		intermediate genes codon usage AFTER RAMP		codon usage Ramp30 top17		codon usage top17 after ramp30 (without ycf12 and psbF)		codon usage Low8 ramp30		codon usage Low8 after ramp30
Amino acid	codon	number	F1000	number	F1000	number	F1000	number	F1000	number	F1000	number	F1000
Ala	GCG	2	2.38	25	3.23	4	7.84	11	2.08	0	0	36	4.22
Ala	GCA**	16	19.05	197	25.45	10	19.61	114	21.56	4	16.67	140	16.41
Ala	GCT	24	28.57	224	28.93	26	50.98	368	69.6	4	16.67	180	21.1
Ala	GCC	0	0	28	3.62	1	1.96	2	0.38	2	8.33	57	6.68
Cys	TGT	3	3.57	36	4.65	6	11.76	47	8.89	3	12.5	69	8.09
Cys	TGC	1	1.19	3	0.39	0	0	2	0.38	0	0	14	1.64
Asp	GAT	17	20.24	208	26.87	14	27.45	105	19.86	3	12.5	242	28.37
Asp	GAC	3	3.57	23	2.97	8	15.69	105	19.86	0	0	52	6.1
Glu	GAG	3	3.57	20	2.58	3	5.88	10	1.89	1	4.17	41	4.81
Glu	GAA**	24	28.57	344	44.43	22	43.14	233	44.07	8	33.33	348	40.8
Phe	TTT	33	39.29	277	35.78	8	15.69	81	15.32	11	45.83	327	38.34
Phe	TTC	9	10.71	69	8.91	6	11.76	240	45.39	1	4.17	58	6.8
Gly	GGG	3	3.57	21	2.71	2	3.92	1	0.19	0	0	53	6.21
Gly	GGA	4	4.76	50	6.46	3	5.88	5	0.95	5	20.83	114	13.36
Gly	GGT	34	40.48	314	40.56	26	50.98	510	96.46	6	25	192	22.51
Gly	GGC	7	8.33	33	4.26	2	3.92	14	2.65	2	8.33	47	5.51
His	CAT	13	15.48	81	10.46	3	5.88	13	2.46	6	25	122	14.3
His	CAC	5	5.95	19	2.45	8	15.69	145	27.43	1	4.17	37	4.34
Ile	ATA*	3	3.57	28	3.62	1	1.96	0	0	5	20.83	116	13.6
Ile	ATT	55	65.48	484	62.52	26	50.98	241	45.58	9	37.5	437	51.23
Ile	ATC**	5	5.95	33	4.26	9	17.65	76	14.37	4	16.67	56	6.57
Lys	AAG	2	2.38	22	2.84	3	5.88	5	0.95	3	12.5	67	7.85
Lys	AAA	75	89.29	719	92.87	30	58.82	165	31.21	30	125	776	90.97
Leu	TTG	2	2.38	22	2.84	0	0	0	0	3	12.5	71	8.32
Leu	TTA	68	80.95	701	90.55	22	43.14	362	68.47	13	54.17	703	82.42
Leu	CTG	0	0	11	1.42	1	1.96	4	0.76	0	0	27	3.17
Leu	CTA	3	3.57	36	4.65	5	9.8	43	8.13	1	4.17	68	7.97
Leu	CTT	8	9.52	91	11.75	13	25.49	112	21.18	4	16.67	110	12.9
Leu	CTC	0	0	1	0.13	0	0	0	0	0	0	9	1.06
Met	ATG**	40	47.62	131	16.92	25	49.02	133	25.16	15	62.5	154	18.05
Asn	AAT	31	36.9	413	53.35	7	13.73	27	5.11	19	79.17	531	62.25
Asn	AAC	12	14.29	116	14.98	5	9.8	159	30.07	1	4.17	135	15.83
Pro	CCG	1	1.19	17	2.2	0	0	9	1.7	0	0	27	3.17
Pro	CCA	19	22.62	168	21.7	14	27.45	156	29.51	2	8.33	167	19.58
Pro	CCT	18	21.43	95	12.27	15	29.41	76	14.37	4	16.67	134	15.71
Pro	CCC	2	2.38	7	0.9	0	0	0	0	1	4.17	26	3.05
Gln	CAG	7	8.33	14	1.81	0	0	9	1.7	1	4.17	43	5.04
Gln	CAA	27	32.14	345	44.56	14	27.45	163	30.83	7	29.17	360	42.2
Arg	AGG	0	0	1	0.13	0	0	1	0.19	0	0	11	1.29
Arg	AGA	15	17.86	53	6.85	1	1.96	6	1.13	0	0	48	5.63
Arg	CGG	0	0	3	0.39	0	0	0	0	0	0	3	0.35
Arg	CGA	1	1.19	24	3.1	2	3.92	1	0.19	1	4.17	43	5.04
Arg	CGT	42	50	349	45.08	22	43.14	214	40.48	5	20.83	184	21.57
Arg	CGC	6	7.14	33	4.26	2	3.92	3	0.57	0	0	21	2.46
Ser	AGT	15	17.86	129	16.66	7	13.73	50	9.46	3	12.5	163	19.11
Ser	AGC	1	1.19	25	3.23	3	5.88	24	4.54	4	16.67	45	5.28
Ser	TCG	3	3.57	19	2.45	0	0	7	1.32	3	12.5	58	6.8
Ser	TCA	17	20.24	204	26.35	7	13.73	117	22.13	8	33.33	178	20.87
Ser	TCT	9	10.71	126	16.27	8	15.69	113	21.37	3	12.5	177	20.75
Ser	TCC	1	1.19	6	0.77	0	0	0	0	0	0	35	4.1
Thr	ACG	2	2.38	32	4.13	0	0	5	0.95	3	12.5	48	5.63
Thr	ACA	39	46.43	303	39.14	30	58.82	145	27.43	6	25	260	30.48
Thr	ACT	21	25	161	20.8	15	29.41	153	28.94	5	20.83	233	27.32
Thr	ACC	0	0	15	1.94	0	0	0	0	1	4.17	57	6.68
Val	GTG	2	2.38	30	3.87	3	5.88	2	0.38	1	4.17	49	5.74
Val	GTA	30	35.71	192	24.8	20	39.22	201	38.02	2	8.33	166	19.46
Val	GTT	23	27.38	223	28.8	22	43.14	182	34.42	3	12.5	203	23.8
Val	GTC	0	0	2	0.26	0	0	0	0	0	0	12	1.41
Trp	TGG	9	10.71	81	10.46	12	23.53	129	24.4	1	4.17	60	7.03
Tyr	TAT	22	26.19	232	29.97	5	9.8	48	9.08	7	29.17	285	33.41
Tyr	TAC	3	3.57	45	5.81	9	17.65	125	23.64	5	20.83	37	4.34
End	TGA	0	0	0	0	0	0	0	0	0	0	0	0
End	TAG	0	0	1	0.13	0	0	0	0	0	0	0	0
End	TAA	0	0	27	3.49	0	0	15	2.84	0	0	8	0.94
		intermediate Ramp30		intermediate after Ramp		Top17 Ramp30		Top17 after Ramp		Low8 Ramp30		low8 after Ramp
		number	F1000	number	F1000	number	F1000	number	F1000	number	F1000	number	F1000
	LF codons	183	217.84	1685	217.64	64	125.47	361	68.3	81	337.51	2616	306.68
	HF codons	580	690.47	5482	708.08	377	739.23	4389	830.13	135	562.51	5272	618.08
	ratio HF/LF	3.1694	3.16962	3.25341	3.25345	5.89062	5.89169	12.1579	12.1542	1.66667	1.66665	2.01529	2.01539
	ratio F1000 LF ramp/after		1.00092				1.83704				1.10053
positively Charged AA	His	18	21.43	100	12.91	11	21.57	158	29.89	7	29.17	159	18.64
	Lys	77	91.67	741	95.71	33	64.7	170	32.16	33	137.5	843	98.82
	Arg	64	76.19	463	59.81	27	52.94	225	42.56	6	25	310	36.34
	total	159	189.29	1304	168.43	71	139.21	553	104.61	46	191.67	1312	153.8
ratio F1000 ramp/after	His		1.65995				0.721646				1.56491
	Lys		0.957789				2.01182				1.39142
	Arg		1.27387				1.24389				0.687947
	total		1.12385				1.33075				1.24623

## Sheet: cumulative GC
	cumulative average GC content top 17				cumulative average GC content low8						nucleotides -25 to -1
codon position	GC	GC1	GC2	GC3	GC	GC1	GC2	GC3			%GC	number genes
2	43.1	47.1	76.5	5.9	20.8	12.5	25	25			15.385	16
3	38.2	41.2	64.7	8.85	16.65	12.5	18.75	18.75			7.692	15
4	38.5333	45.1	56.8667	13.7333	18.0333	16.6667	25	12.5			3.846	4
5	35.275	39.7	48.525	17.65	17.7	18.75	25	9.375			11.538	12
6	34.1	42.34	45.88	14.12	18.32	17.5	25	12.5			23.07	3
7	35.9333	46.0667	48.0333	13.7333	20.8167	20.8333	29.1667	12.5			26.92	5
8	35.8429	47.0429	47.0571	13.4571	21.4143	23.2143	26.7857	14.2857			30.76	2
9	35.2875	50.725	43.375	11.775	22.9	25	28.125	15.625			19.2	4
10	35.9444	49.6667	45.0889	13.0778	23.6	26.3889	27.7778	16.6667			46.1	1
11	35.88	50.58	44.7	12.36	23.74	25	26.25	20			0	1
12	36.5364	51.3273	45.4455	12.8364	24.6091	27.2727	27.2727	19.3182			34.6	2
13	36.7583	52.9333	44.1083	13.2333	23.95	27.0833	27.0833	17.7083		total (%)	14.9663
14	35.8923	50.2154	43.8846	13.5692	24.6692	26.9231	28.8462	18.2692
15	35.85	50.4071	42.0071	15.1214	24.3929	26.7857	28.5714	17.8571
16	36.86	52.54	43.1267	14.9	24.4333	25.8333	29.1667	18.3333
17	36.6375	52.2	42.6375	15.0687	24.9875	25.7812	30.4688	18.75
18	36.5588	52.2412	43.2412	14.1824	25.9706	27.2059	32.3529	18.3824
19	37.0333	52.6056	43.7778	14.7	25.9167	26.3889	31.25	20.1389
20	37.2526	52.3158	43.3316	16.0947	25.6474	26.9737	30.2632	19.7368
21	37.545	52.055	44.695	15.88	26.45	27.5	30.625	21.25
22	37.719	52.3762	44.5286	16.2429	27.1762	27.9762	32.1429	21.4286
23	38.1455	52.6682	44.9091	16.8409	26.8864	27.8409	32.3864	20.4545
24	38.1913	52.9348	44.4913	17.1304	26.6217	27.7174	32.0652	20.1087
25	37.825	52.2	43.6167	17.6417	27.075	29.1667	32.2917	19.7917
26	37.644	51.524	43.52	17.876	27.324	29.5	33	19.5
27	37.7808	51.5769	43.8808	17.8654	27.8769	30.7692	33.6538	19.2308
28	38.1259	52.5	44	17.8556	28.2333	31.9444	33.3333	19.4444
29	38.375	52.5143	44.1107	18.4786	28.5643	32.5893	33.9286	19.1964
30	38.6069	53.5448	44.2138	18.0448	28.0103	31.8966	32.7586	19.3966
average	38.9941	53.0647	43.3294	20.5765	30.9375	41.2	35.45	16.2
average CDSs	39.7	53	43.1	22.9	29.8	38.5	33.6	17.1

## Sheet: Total GC content
	Total genome		Total CDSs		non-CDS regions
Chlamydomonas reinhardtii chloroplast	content	percentage	content	percentage	content	percentage
total bp	204211	100	81008	100	123203	100
A	67083	32.8498	28563	35.2595	38520	31.2655
T	66739	32.6814	26580	32.8116	40159	32.5958
C	35235	17.2542	12846	15.8577	22389	18.1724
G	35154	17.2145	13019	16.0713	22135	17.9663
%GC chloroplast		34.4688		31.9289		36.1387
%AT chloroplast		65.5312		68.0711		63.8613
%GC nucleus	62
